# Supplementary material for: A targeted drug-repurposing strategy identifies Tavaborole (Kerydin) as a potent fungistatic agent against Candida auris
Source: Front Microbiol. 2026 Jun 12;17:1830629. doi: 10.3389/fmicb.2026.1830629 (PMC13303722; doi:10.3389/fmicb.2026.1830629)
Supplement: Supplementary file 1 [file Table_1.xlsx]

## Sheet: In_silico_screen
C. auris UniProt Target ID	E-value	DrugBank Target Description	DrugBank ID	Established antifungals	Class of drug
A0A2H1A309	0.00	P10613 Lanosterol 14-alpha demethylase	Fluconazole; Oxiconazole; Terconazole; Clotrimazole; Voriconazole; Tioconazole; Miconazole; Econazole; Sertaconazole; Posaconazole; Bifonazole; Luliconazole	Benchmark	Azole
A0A2H1A534	0.00	P31040 Succinate dehydrogenase	Carboxin		Oxathiin
A0A2H0ZM27	0.00	P10875 Tubulin beta chain	Griseofulvin		Benzofuran
A0A2H1A7F9	0.00	Q27655 Enolase	Triclabendazole		Benzimidazole
A0A2H1A3E8	0.00	P11142 Heat shock cognate 71 kDa protein	Dasatinib		Tyrosine kinase inhibitor	Custom drug library via in-silico screening
A0A2H0ZM99	0.00	P11142 Heat shock cognate 71 kDa protein	Dasatinib		Tyrosine kinase inhibitor
A0A2H1A2I2	0.00	P11142 Heat shock cognate 71 kDa protein	Dasatinib		Tyrosine kinase inhibitor
A0A2H0ZFR6	0.00	Q71U36 Tubulin alpha-1A chain	Colchiceine; Albendazole; Vinblastine; Mebendazole		Colchiceine tropolone alkaloid
A0A2H1A4W2	0.00	A2QLK4 1,3-beta-glucan synthase component FKS1	Anidulafungin; Caspofungin; Micafungin	Benchmark	Echinocandin
A0A2H1A6I6	0.00	P48735 Isocitrate dehydrogenase	Enasidenib		Isocitrate dehydrogenase inhibitor
A0A2H0ZZY1	0.00	P42345 Serine/threonine-protein kinase mTOR	Pimecrolimus; Sirolimus; Everolimus; Temsirolimus; Fostamatinib		Calcineurin inhibitors
A0A2H0ZYD5	0.00	Q9HGT2 Cytosolic leucyl-tRNA synthetase	Tavaborole		Oxaborole
A0A2H0ZQ96	0.00	P31939 Bifunctional purine biosynthesis protein PURH	Pemetrexed; Methotrexate		Antifolate agent
A0A2H0ZXX0	0.00	P22102 Trifunctional purine biosynthetic protein adenosine-3	Pemetrexed		Antifolate agent
A0A2H0ZWI3	0.00	P33527 Multidrug resistance-associated protein 1	Sulfinpyrazone; Romidepsin		Sulfinpyrazone uricosuric agent
A0A2H0ZK53	0.00	P33527 Multidrug resistance-associated protein 1	Sulfinpyrazone; Romidepsin		Sulfinpyrazone uricosuric agent
A0A2H1A037	0.00	P33527 Multidrug resistance-associated protein 1	Sulfinpyrazone; Romidepsin		Sulfinpyrazone uricosuric agent
A0A2H0ZCG7	0.00	P12461 Thymidylate synthase	Flucytosine	Benchmark	5-fluorouracil
A0A2H0ZFG6	0.00	P09884 DNA polymerase alpha catalytic subunit	Cladribine; Clofarabine; Fludarabine; Nelarabine		Cladribine purine analogue
A0A2H0ZG02	0.00	P23921 Ribonucleoside-diphosphate reductase	Cladribine; Gemcitabine; Clofarabine; Hydroxyurea; Fludarabine		Cladribine purine analogue
A0A2H0ZY72	0.00	Q07864 DNA polymerase epsilon catalytic subunit A	Cladribine		Cladribine purine analogue
A0A2H1A443	0.00	O14980 Exportin-1	Selinexor		Nuclear export inhibitor
A0A2H0ZK80	0.00	P41972 Isoleucine--tRNA ligase	Mupirocin		Carboxylic acid
A0A2H1A6L2	0.00	A2QLK4 1,3-beta-glucan synthase component FKS1	Anidulafungin; Caspofungin; Micafungin	Benchmark	Echinocandin

## Sheet: Tavaborole_DAPs
C. auris protein ID	Protein names	C. auris gene ID	C.albicans homolog	C. auris gene name	logFC	adj.P.Val
A0A2H0ZWK7	N-acetyltransferase domain-containing protein	B9J08_002171	A0A1D8PP99	HPA2	6.52099	0.000388779
A0A2H0ZGN2	BZIP domain-containing protein	B9J08_004795	A0A1D8PIL5	GCN4	6.33162	0.000388779
A0A2H1A108	R3H domain-containing protein	B9J08_001132	A0A1D8PS77	CAALFM_CR02430CA	2.81148	0.0392382
A0A2H0ZPB9	Fe-S cluster assembly protein DRE2	DRE2	Q5A218	DRE2	2.74332	0.021835
A0A2H1A1F2	2-isopropylmalate synthase	B9J08_001277	Q5AB86	LEU4	2.56789	0.00304186		Tavaborole exposure differentially abundant proteins (DAPs) (adj. Pval <0.05)
A0A2H0ZHX3	Uncharacterized protein	B9J08_004859	A0A1D8PGI6	orf19.1502	1.88478	0.0142144
A0A2H0ZH73	3-isopropylmalate dehydratase	B9J08_004781	A0A1D8PRP8	LEU1	1.62984	0.00857856
A0A2H0ZZJ7	Uncharacterized protein	B9J08_001807	Q5A0V4	orf19.3142	1.62452	0.0286912
A0A2H1A5E4	Glutamate synthase (NADH)	B9J08_000613	A0A1D8PDU9	GLT1	1.61319	0.00615623
A0A2H1A6I4	Uncharacterized protein	B9J08_000997	GLG21	GLG21	1.50182	0.0124569
A0A2H0ZN05	Uncharacterized protein	B9J08_003622	Q5AHI3	orf19.813	1.34712	0.0245214
A0A2H0ZKD1	Nitric oxide dioxygenase	B9J08_002691	Q59MV9	YHB1	1.28948	0.0238017
A0A2H0ZNE0	Methionine aminopeptidase	B9J08_003768	A0A1D8PMP9	orf19.3124	1.21782	0.0190448
A0A2H0ZZC8	Homoaconitase, mitochondrial	B9J08_001756	Q5A644	LYS4	1.15191	0.0220175
A0A2H0ZYU2	Glycolate oxidase, subunit GlcD	B9J08_001883	Q5ADT6	DLD2	1.12828	0.0403446
A0A2H0ZZB5	Superoxide dismutase [Cu-Zn]	B9J08_001381	A0A1D8PLJ3	SOD1	1.08748	0.0242418
A0A2H0ZU36	Homocitrate synthase	B9J08_003722	Q59TC4	LYS22	1.07246	0.0131581
A0A2H1A6R7	Dihydroxy-acid dehydratase	B9J08_000013	Q5AJY2	ILV3	0.996186	0.036662
A0A2H0ZY03	Isoleucine--tRNA ligase	B9J08_001624	Q59RI1	ILS1	0.958418	0.0148229
A0A2H1A7V5	Electron transfer flavoprotein-ubiquinone oxidoreductase	B9J08_000419	A0A1D8PNB3	orf19.3175	0.943434	0.0369095
A0A2H0ZVW8	Phosphotransferase	B9J08_002566	P83776	HXK2	0.919961	0.0461485
A0A2H1A250	bVLRF1 domain-containing protein	B9J08_001502	Q5A5N1	orf19.5368	0.899697	0.0245595
A0A2H1A747	NET domain-containing protein	B9J08_000860	A0A1D8PH31	TAF14	0.897212	0.0307394
A0A2H0ZPX8	3,4-dihydroxy-2-butanone 4-phosphate synthase	B9J08_003916	Q5A3V6	RIB3	0.869491	0.0407519
A0A2H0ZCF9	Ribosome production factor 2 homolog	B9J08_005015	Q59ZG6	RPF2	0.820413	0.0484258
A0A2H0ZQE8	Ribonuclease Z	B9J08_004009	Q5A7P2	orf19.5425	0.79142	0.021835
A0A2H1A012	Lysine--tRNA ligase	B9J08_001878	Q5ADU2	KRS1	0.735471	0.0245595
A0A2H0ZWH4	HABP4_PAI-RBP1 domain-containing protein	B9J08_002422	A0A1D8PK71	orf19.5943.1	0.635386	0.0330199
A0A2H0ZV04	Nascent polypeptide-associated complex subunit beta	B9J08_002291	Q59TU0	EGD1	0.635378	0.0257925
A0A2H0ZUP3	60S ribosomal protein L27	B9J08_003919	A0A1D8PFG4	RPL27A	0.622696	0.0422975
A0A2H0ZEP1	RRM domain-containing protein	B9J08_005385	A0A1D8PPQ1	TIF3	0.620752	0.0278984
A0A2H0ZC49	Aconitate hydratase, mitochondrial	B9J08_004914	P82611	ACO1	0.620135	0.0269608
A0A2H0ZFN1	Hydroxymethylglutaryl-CoA synthase	B9J08_004500	A0A1D8PTW6	ERG13	0.590067	0.0419459
A0A2H0ZKU5	RIBOSOMAL_L9 domain-containing protein	B9J08_002802	A0A1D8PHU0	orf19.2259	0.586196	0.0395715
A0A2H1A1X3	Uncharacterized protein	B9J08_001420	Q5AMT7	BFR1	0.56797	0.0339427
A0A2H0ZLM0	NADH dehydrogenase [ubiquinone] flavoprotein 1, mitochondrial	B9J08_003122	Q59TD5	NDH51	0.498694	0.0395715
A0A2H0ZMP0	Aldedh domain-containing protein	B9J08_003167	A0A1D8PC76	orf19.6066	-0.557639	0.039294
A0A2H0ZDX9	Aminotran_1_2 domain-containing protein	B9J08_004909	Q5A325	CAALFM_CR08640CA	-0.59436	0.0322299
A0A2H1A7B6	Uncharacterized protein	B9J08_000227	A0A1D8PQL7	orf19.7078	-0.648951	0.0274854
A0A2H0ZD77	Uncharacterized protein	B9J08_005269	A0A1D8PQ06	STE23	-0.687517	0.0355357
A0A2H0ZY40	Uncharacterized protein	B9J08_001669	Q59YS7	MNN14	-0.723405	0.0484258
A0A2H0ZVV9	Endo/exonuclease/phosphatase domain-containing protein	B9J08_003895	A0A1D8PM47	orf19.3813	-0.724296	0.0349601
A0A2H0ZDK1	Uncharacterized protein	B9J08_005410	A0A1D8PQT7	orf19.6916	-0.739181	0.0286912
A0A2H1A546	Uncharacterized protein	B9J08_000517	A0A1D8PPE2	FET31	-0.767223	0.0245595
A0A2H1A3M1	Uncharacterized protein	B9J08_000530	A0A1D8PNW6	orf19.3900	-0.806029	0.0354609
A0A2H0ZVL5	PKS_ER domain-containing protein	B9J08_002479	Q59Z38	orf19.2262	-0.841911	0.0285748
A0A2H0ZKH9	Succinate dehydrogenase assembly factor 3	B9J08_002733	Q59L89	SDH7	-0.891303	0.0191928
A0A2H1A779	ABC1 domain-containing protein	B9J08_000189	A0A1D8PCI9	ABC1	-0.901052	0.0238017
A0A2H0ZP70	Uncharacterized protein	B9J08_004037	Q5AP78	orf19.4886	-0.927361	0.0257925
A0A2H1A567	Non-specific serine/threonine protein kinase	B9J08_000524	A0A1D8PPB9	PKH3	-0.965321	0.0257925
A0A2H0ZV61	Uncharacterized protein	B9J08_002305	A0A1D8PEK0	orf19.4795	-0.995631	0.0126248
A0A2H0ZPR2	Uncharacterized protein	B9J08_002118	unknown	unknown	-0.998251	0.0245595
A0A2H0ZGU6	Structural maintenance of chromosomes protein	B9J08_004853	A0A1D8PSI8	SMC1	-1.0144	0.0484258
A0A2H1A785	Uncharacterized protein	B9J08_000901	P83779	PDC11	-1.05563	0.021835
A0A2H1A262	Uncharacterized protein	B9J08_001516	Q5AGA0	MNN1	-1.08154	0.0170509
A0A2H0ZY54	Amine oxidase	B9J08_001660	Q59KV5	AMO2	-1.11425	0.0274854
A0A2H0ZVE7	Oxidored_FMN domain-containing protein	B9J08_002413	A0A1D8PPM9	OYE23	-1.13068	0.015116
A0A2H0ZMT7	Protein MET17	B9J08_003514	Q59US5	MET15	-1.13298	0.0148807
A0A2H0ZI61	Uncharacterized protein	B9J08_004152	Q5AB97	HMX1	-1.16999	0.0139296
A0A2H0ZG68	HTH APSES-type domain-containing protein	B9J08_004661	A0A1D8PCM9	SWI4	-1.17667	0.0155761
A0A2H0ZLF6	Protein BIG1	B9J08_003027	A0A1D8PIH3	ABG1	-1.20605	0.0139296
A0A2H1A5M0	Metallophos domain-containing protein	B9J08_000674	A0A1D8PNT7	orf19.3219	-1.20961	0.0168495
A0A2H1A7M0	Arrestin_C domain-containing protein	B9J08_000325	A0A1D8PET4	ECM21	-1.21864	0.049645
A0A2H0ZMD9	CBM21 domain-containing protein	B9J08_003404	Q5A932	orf19.3302	-1.23949	0.0245595
A0A2H0ZFN2	MRH domain-containing protein	B9J08_004488	Q59VH5	orf19.758	-1.27754	0.0242415
A0A2H1A148	Uncharacterized protein	B9J08_001175	A0A1D8PS22	CAALFM_CR01770CA	-1.28046	0.0158272
A0A2H1A127	Hyphal_reg_CWP domain-containing protein	B9J08_001155	Q5A5M7	RBR3	-1.28192	0.0487715
A0A2H0ZCP2	Sulfhydryl oxidase	B9J08_005093	Q5AGY6	orf19.6552	-1.30199	0.021835
A0A2H0ZLC3	Uncharacterized protein	B9J08_003016	Q5AHD6	BMT8	-1.31586	0.0121296
A0A2H0ZXX2	Non-specific serine/threonine protein kinase	B9J08_001611	A0A1D8PE76	IRE1	-1.37334	0.0245595
A0A2H1A698	Uncharacterized protein	B9J08_000600	A0A1D8PDT1	orf19.6269	-1.37804	0.0139296
A0A2H1A6I2	Uncharacterized protein	B9J08_000989	Q5AA38	orf19.2446	-1.38476	0.0257925
A0A2H0ZHV2	Uncharacterized protein	B9J08_004534	unknown	unknown	-1.40044	0.0310101
A0A2H0ZME3	Uncharacterized protein	B9J08_003056	A0A1D8PFX9	orf19.7235	-1.40265	0.0286912
A0A2H1A113	DNA replication licensing factor MCM6	B9J08_001105	A0A1D8PS48	MCM6	-1.41192	0.0170509
A0A2H0ZM83	Uncharacterized protein	B9J08_003336	Q5AD37	orf19.2030	-1.41241	0.0280848
A0A2H0ZPD0	Fibronectin type-III domain-containing protein	B9J08_004098	Q5A5M7	RBR3	-1.42126	0.0472038
A0A2H1A5J2	Uncharacterized protein	B9J08_000636	A0A1D8PCY8	MAS1	-1.42303	0.0100097
A0A2H0ZU98	COX assembly mitochondrial protein	B9J08_003786	A0A1D8PRB8	orf19.1336.2	-1.45115	0.00615623
A0A2H0ZMK1	DNA replication licensing factor MCM4	B9J08_003467	A0A1D8PFE6	CDC54	-1.45483	0.0139296
A0A2H0ZCN0	Autophagy-related protein	B9J08_005081	P0C075	ATG8	-1.46071	0.0171394
A0A2H1A679	Cysteine proteinase 1, mitochondrial	B9J08_000871	Q5A6L5	LAP3	-1.47391	0.00615623
A0A2H0ZGQ1	NAD(P)H:quinone oxidoreductase, type IV	B9J08_004838	A0A1D8PT02	PST3	-1.488	0.0139296
A0A2H0ZXW2	Uncharacterized protein	B9J08_001584	A0A1D8PES2	PET100	-1.51882	0.00615623
A0A2H0ZGH0	DNA replication licensing factor MCM2	B9J08_005476	Q5A034	MCM2	-1.53051	0.00618093
A0A2H0ZXT9	UBC core domain-containing protein	B9J08_001564	Q5AH09	CDC34	-1.55103	0.00304186
A0A2H1A5I6	Epimerase domain-containing protein	B9J08_000656	P83775	GRP2	-1.56198	0.0135262
A0A2H0ZD96	BZIP domain-containing protein	B9J08_005298	A0A1D8PF19	HAP43	-1.59729	0.021835
A0A2H0ZIV3	PH domain-containing protein	B9J08_004383	P53705	BUD4	-1.62823	0.0245595
A0A2H0ZED7	Mitochondrial import inner membrane translocase subunit TIM22	B9J08_005076	A0A1D8PI78	TIM22	-1.66244	0.0308998
A0A2H0ZIV8	Uncharacterized protein	B9J08_004392	Q5AK78	CSU57	-1.67306	0.0297127
A0A2H0ZMF2	Uncharacterized protein	B9J08_003408	A0A1D8PHJ5	orf19.4116	-1.71347	0.00585908
A0A2H0ZLW3	Uncharacterized protein	B9J08_003214	A0A1D8PMC1	orf19.1800	-1.73234	0.0147809
A0A2H0ZQQ9	Hyphal_reg_CWP domain-containing protein	B9J08_004100	Q5AAL9	IFF4	-1.74037	0.0321588
A0A2H1A2H1	DNA replication licensing factor MCM5	B9J08_000087	Q59P49	CDC46	-1.77142	0.0171639
A0A2H1A1R1	Zn(2)-C6 fungal-type domain-containing protein	B9J08_001371	A0A1D8PEH6	LYS142	-1.79172	0.0127851
A0A2H0ZXA1	DNA mismatch repair protein	B9J08_002030	A0A1D8PFM1	MSH6	-1.792	0.0407519
A0A2H0ZLH0	Uncharacterized protein	B9J08_003073	A0A1D8PH92	orf19.3535	-1.79685	0.0404355
A0A2H0ZFA0	Ribonucleoside-diphosphate reductase small chain	B9J08_004965	Q5A0L0	RNR21	-1.80696	0.0168495
A0A2H0ZV91	Magnesium-dependent phosphatase-1	B9J08_002352	Q59SU0	orf19.6929	-1.80928	0.0199779
A0A2H0ZTX6	Cellulase domain-containing protein	B9J08_003251	P29717	XOG1	-1.83183	0.0124569
A0A2H0ZLD8	AB hydrolase-1 domain-containing protein	B9J08_003015	Q59K70	orf19.1433	-1.88089	0.0395715
A0A2H0ZD03	RGS domain-containing protein	B9J08_005198	A0A1D8PT93	RGS2	-1.89659	0.00615623
A0A2H1A0L0	5'/3'-nucleotidase SurE	B9J08_001613	Q59WE5	PHO100	-1.96494	0.00483162
A0A2H0ZQS1	Uncharacterized protein	B9J08_002654	Q59ZZ8	CAALFM_CR03470WA	-1.96526	0.00615623
A0A2H0ZLH1	WSC domain-containing protein	B9J08_003067	A0A1D8PFX5	WSC4	-1.99505	0.0294003
A0A2H0ZZ73	Lipoyl synthase, mitochondrial	B9J08_001422	P0CH67	LAB5	-1.99597	0.00747424
A0A2H0ZX67	Uncharacterized protein	B9J08_002349	G1UB11	ERG5	-2.06496	0.0349601
A0A2H0ZJ20	Uncharacterized protein	B9J08_004452	A0A1D8PQ95	SNQ2	-2.08392	0.0100097
A0A2H0ZP20	IPT/TIG domain-containing protein	B9J08_004000	A0A1D8PIM6	SPT23	-2.10989	0.0142144
A0A2H1A4W2	1,3-beta-glucan synthase	FKS1	A0A1D8PCT0	GSC1	-2.11281	0.0168495
A0A2H0ZK94	Lon protease homolog 2, peroxisomal	B9J08_002618	Q59YV0	CAALFM_C305360CA	-2.1993	0.0139296
A0A2H0ZID3	Uncharacterized protein	B9J08_004223	Q5APE0	orf19.4825	-2.21442	0.00138921
A0A2H0ZXS5	Uncharacterized protein	B9J08_001548	Q5A2T6	SIT1	-2.21595	0.0330969
A0A2H1A283	Uncharacterized protein	B9J08_000003	A0A1D8PMR6	ZRT101	-2.22078	0.0349601
A0A2H0ZCZ1	J domain-containing protein	B9J08_005185	A0A1D8PIB5	JEM1	-2.31594	0.00355894
A0A2H0ZWS6	AN1-type domain-containing protein	B9J08_002533	A0A1D8PGQ5	orf19.5813	-2.33345	0.0286912
A0A2H0ZT43	Serine/threonine-protein kinase	B9J08_003424	Q5ABG0	CDC5	-2.33621	0.036662
A0A2H1A0C1	Uncharacterized protein	B9J08_002167	A0A1D8PPB7	orf19.1185	-2.33856	0.00615623
A0A2H0ZQI1	5-aminolevulinate synthase	B9J08_001887	O94069	HEM1	-2.34454	0.0160677
A0A2H0ZC89	Uncharacterized protein	B9J08_004949	P78599	SPE1	-2.35554	0.0120144
A0A2H0ZVI5	Uncharacterized protein	B9J08_002434	unknown	unknown	-2.36078	0.0396214
A0A2H0ZJZ9	Uncharacterized protein	B9J08_005560	unknown	unknown	-2.39106	0.0404355
A0A2H1A2B8	Uncharacterized protein	B9J08_000030	A0A1D8PRQ2	CAALFM_CR00310CA	-2.4141	0.00205208
A0A2H0ZG87	Uncharacterized protein	B9J08_004650	Q59R28	MNN26	-2.50552	0.0160677
A0A2H1A583	CobW C-terminal domain-containing protein	B9J08_000563	A0A1D8PR82	orf19.5165	-2.52181	0.0139296
A0A2H1A204	FAD-binding FR-type domain-containing protein	B9J08_001450	A0A1D8PN54	CFL4	-2.52397	0.0143987
A0A2H1A0F5	Uncharacterized protein	B9J08_001659	orf19.7341.1	orf19.7341.1	-2.53376	0.0274854
A0A2H0ZTW0	Carn_acyltransf domain-containing protein	B9J08_003231	Q59T80	CTN1	-2.53709	0.0242418
A0A2H1A4F9	Uncharacterized protein	B9J08_000821	A0A1D8PEV1	orf19.4907	-2.54603	0.0257925
A0A2H1A620	Na_H_Exchanger domain-containing protein	B9J08_000831	unknown	unknown	-2.61799	0.039294
A0A2H0ZDI2	DNA-directed DNA polymerase	B9J08_005391	A0A1D8PPN3	orf19.3431	-2.69632	0.0307394
A0A2H1A7X9	Uncharacterized protein	B9J08_000457	A0A1D8PMK4	orf19.2887	-2.69707	0.0170509
A0A2H0ZQU9	Ammonium transporter	B9J08_002630	A0A1D8PJF2	MEP1	-2.8018	0.0139296
A0A2H0ZJ25	Uncharacterized protein	B9J08_004453	unknown	unknown	-2.85869	0.0139296
A0A2H0ZZN0	Zn(2)-C6 fungal-type domain-containing protein	B9J08_001787	A0A1D8PLL4	RGT1	-2.89655	0.0238017
A0A2H0ZNM8	J domain-containing protein	B9J08_003839	A0A1D8PF96	orf19.1169	-3.06015	0.0242418
A0A2H0ZD95	Uncharacterized protein	B9J08_005002	A0A1D8PHA7	ABP2	-3.11176	0.0142144
A0A2H0ZW41	Uncharacterized protein	B9J08_001951	Q59UT4	RBT5	-3.15168	0.0139296
A0A2H0ZCC2	UBC core domain-containing protein	B9J08_004973	A0A1D8PKG7	orf19.7347	-3.24897	0.0112542
A0A2H0ZZL7	Uncharacterized protein	B9J08_001313	orf19.951	orf19.951	-3.30359	0.0465513
A0A2H0ZKF1	Uncharacterized protein	B9J08_002668	A0A1D8PRN7	ALK2	-3.31068	0.00615623
A0A2H0ZCN3	Respiratory growth induced protein 1	B9J08_005075	Q59KG2	RGI1	-3.72059	0.0139296
A0A2H0ZP18	Uncharacterized protein	B9J08_003981	Q5ABU7	MDR1	-3.77144	0.0139296
A0A2H1A5E1	FAS1 domain-containing protein	B9J08_000615	orf19.3004	orf19.3004	-3.97979	0.0137349
A0A2H0ZLX7	DNA-directed RNA polymerase	B9J08_003242	A0A1D8PCA4	RPO41	-4.08042	0.00615623
A0A2H0ZXX8	Uncharacterized protein	B9J08_001588	A0A1D8PQ77	orf19.5728	-4.25884	0.00747424
A0A2H0ZY52	BHLH domain-containing protein	B9J08_001679	Q59RL7	CPH2	-4.65246	0.0135262
A0A2H0ZL73	Uncharacterized protein	B9J08_002959	Q59T43	orf19.6874	-5.03304	0.0142144
A0A2H0ZGV4	FAD-binding FR-type domain-containing protein	B9J08_004886	A0A1D8PN54	CFL4	-5.12946	0.0150233
A0A2H1A1R7	Uncharacterized protein	B9J08_001369	unknown	B9J08_001369	-6.08852	5.03055e-05

## Sheet: AmB_DAPs
C. auris protein ID	Protein names	C. auris gene ID	C.albicans homolog	C. auris gene names	logFC	adj.P.Val
A0A2H1A656	Uncharacterized protein	B9J08_000834	A0A1D8PQJ8	orf19.7085	4.14099	0.0327792
A0A2H0ZYT7	Arrestin_N domain-containing protein	B9J08_001552	Q59LZ4	orf19.3701	3.52297	0.00507017
A0A2H1A3F1	Repressor of RNA polymerase III transcription MAF1	B9J08_000497	A0A1D8PI21	MAF1	3.24187	0.0372777
A0A2H0ZCD3	Uncharacterized protein	B9J08_004971	DDR48	DDR48	2.79177	0.0334038
A0A2H1A1G1	Cytochrome c oxidase assembly protein COX16, mitochondrial	B9J08_001264	Q5ACH7	COX16	2.11213	0.0315		AmB exposure differentially abundant proteins (DAPs) (adj. Pval <0.05)
A0A2H1A6I4	Uncharacterized protein	B9J08_000997	GLG21	GLG21	2.08174	0.00950234
A0A2H0ZIS4	Uncharacterized protein	B9J08_004378	Q5A7M9	RHR2	1.6883	0.0493633
A0A2H0ZN05	Uncharacterized protein	B9J08_003622	Q5AHI3	orf19.813	1.67052	0.0304239
A0A2H0ZH73	3-isopropylmalate dehydratase	B9J08_004781	A0A1D8PRP8	LEU1	1.24002	0.0428562
A0A2H0ZJ92	ATP-dependent RNA helicase DBP2	B9J08_004170	Q59LU0	DBP2	1.08013	0.0216527
A0A2H0ZQ35	Ribosome biogenesis protein BRX1	B9J08_003927	A0A1D8PFE1	CSI2	1.0544	0.0372777
A0A2H0ZJ33	60S ribosomal protein L8	B9J08_004434	A0A1D8PF11	RPL82	1.03624	0.039524
A0A2H0ZUP3	60S ribosomal protein L27	B9J08_003919	A0A1D8PFG4	RPL27A	0.922825	0.0493633
A0A2H0ZUP9	Protein transport protein Sec61 subunit beta	B9J08_003502	A0A1D8PRY9	CAALFM_CR01490CA	0.891018	0.0493633
A0A2H1A0X0	Thioredoxin reductase	B9J08_001090	Q5AG89	TRR1	-0.844303	0.0278525
A0A2H1A5U4	Uncharacterized protein	B9J08_000742	A0A1D8PMG4	orf19.4409	-1.08948	0.0216527
A0A2H1A474	Uncharacterized protein	B9J08_000292	A0A1D8PEF2	orf19.398	-1.10618	0.0493633
A0A2H0ZEA3	Metallophos domain-containing protein	B9J08_005332	A0A1D8PGZ0	orf19.843	-1.13261	0.0493633
A0A2H0ZGQ1	NAD(P)H:quinone oxidoreductase, type IV	B9J08_004838	A0A1D8PT02	PST3	-1.27308	0.0334038
A0A2H0ZXW2	Uncharacterized protein	B9J08_001584	A0A1D8PES2	PET100	-1.40675	0.0334038
A0A2H0ZVH2	Oxidored_FMN domain-containing protein	B9J08_002408	Q5A4J9	orf19.3442	-1.41025	0.0216527
A0A2H0ZG59	Uncharacterized protein	B9J08_004648	A0A1D8PRH0	orf19.7196	-1.42039	0.0216527
A0A2H1A499	Uncharacterized protein	B9J08_000790	Q59LF3	RVS167	-1.45464	0.00813919
A0A2H0ZVE7	Oxidored_FMN domain-containing protein	B9J08_002413	A0A1D8PPM9	OYE23	-1.51104	0.0216527
A0A2H1A5I6	Epimerase domain-containing protein	B9J08_000656	P83775	GRP2	-1.5134	0.0216527
A0A2H0ZW01	Uncharacterized protein	B9J08_002575	A0A1D8PQI1	VPS70	-1.53372	0.00813919
A0A2H0ZIM3	HSF_DOMAIN domain-containing protein	B9J08_004310	Q5AK51	SFL2	-1.60986	0.0253085
A0A2H1A679	Cysteine proteinase 1, mitochondrial	B9J08_000871	Q5A6L5	LAP3	-1.62472	0.00950234
A0A2H0ZYR2	Cation_ATPase_N domain-containing protein	B9J08_001581	A0A1D8PS08	CAALFM_CR01630CA	-1.63149	0.039524
A0A2H1A5J9	HSF_DOMAIN domain-containing protein	B9J08_000661	Q5AK51	SFL2	-1.63989	0.0278525
A0A2H0ZP20	IPT/TIG domain-containing protein	B9J08_004000	A0A1D8PIM6	SPT23	-1.68107	0.0327792
A0A2H0ZJ20	Uncharacterized protein	B9J08_004452	A0A1D8PQ95	SNQ2	-1.72816	0.0327792
A0A2H0ZFX8	Carboxypeptidase	B9J08_004572	A0A1D8PDM9	PRC3	-1.85761	0.0253085
A0A2H0ZQI1	5-aminolevulinate synthase	B9J08_001887	O94069	HEM1	-1.8806	0.0372777
A0A2H0ZMQ7	Uncharacterized protein	B9J08_003526	A0A1D8PL32	MUC1	-1.92735	0.0216527
A0A2H1A675	Histone H1	B9J08_000855	A0A1D8PR93	HHO1	-2.12809	0.00758829
A0A2H0ZPR2	Uncharacterized protein	B9J08_002118	unknown	unknown	-2.18737	0.00813919
A0A2H0ZTX6	Cellulase domain-containing protein	B9J08_003251	P29717	XOG1	-2.22828	0.0173702
A0A2H0ZNF9	Carboxypeptidase	B9J08_003793	A0A1D8PRC2	CPY1	-2.24753	0.0216527
A0A2H0ZEI5	Uncharacterized protein	B9J08_005147	unknown	unknown	-2.25956	0.0278525
A0A2H0ZM32	Uncharacterized protein	B9J08_003286	A0A1D8PQQ4	orf19.7042	-2.2916	0.0493633
A0A2H0ZLX2	SIS domain-containing protein	B9J08_003211	A0A1D8PMC3	orf19.1797	-2.41647	0.00950234
A0A2H0ZG17	Smr domain-containing protein	B9J08_004580	Q59Z54	orf19.2246	-2.46452	0.00707299
A0A2H0ZLW3	Uncharacterized protein	B9J08_003214	A0A1D8PMC1	orf19.1800	-2.78995	0.00813919
A0A2H0ZFV6	Uncharacterized protein	B9J08_004552	Q59Z57	PRB1	-2.8437	0.00707299
A0A2H0ZJZ9	Uncharacterized protein	B9J08_005560	unknown	unknown	-2.98274	0.0278525
A0A2H0ZGJ6	Alkaline phosphatase	B9J08_004776	Q5APN0	orf19.4736	-3.0844	0.00813919
A0A2H1A0X1	GP-PDE domain-containing protein	B9J08_001064	Q59S57	orf19.3483	-3.95284	0.0493633
A0A2H0ZLW4	Glutathione hydrolase	B9J08_003232	A0A1D8PC84	CIS2	-4.55888	0.00813919
A0A2H0ZTE4	Yippee domain-containing protein	B9J08_003595	A0A1D8PLT8	MOH1	-5.23667	0.0216527

## Sheet: Full_proteome_data
				Sorted			Log2 intensity, normalized and imputed									Comparative analysis												Quality Filter
Protein IDs	Majority protein IDs	Protein names	Gene names	mean_no_of_precursors_quantified	total_no_of_precursors_identified	Score	AmB1_s4	AmB2_s5	AmB3_s6	ctrl1_s1	ctrl2_s2	ctrl3_s3_2	TaV1_s7	TaV2_s8	TaV3_s9	logFC_Tava__vs__ctrl	AveExpr_Tava__vs__ctrl	P.Value_Tava__vs__ctrl	adj.P.Val_Tava__vs__ctrl	logFC_AmB__vs__ctrl	AveExpr_AmB__vs__ctrl	P.Value_AmB__vs__ctrl	adj.P.Val_AmB__vs__ctrl	logFC_AmB__vs__Tava	AveExpr_AmB__vs__Tava	P.Value_AmB__vs__Tava	adj.P.Val_AmB__vs__Tava	Potential contaminant	Only identified by site	Valid Values Filter (removed)
A0A2H0ZWK7	A0A2H0ZWK7	N-acetyltransferase domain-containing protein	B9J08_002171	4.33333	42	46.2383	12.7404	13.1318	12.6847	15.35	14.2169	14.6775	21.3069	21.3244	21.176	6.52099	18.0086	2.69798e-07	0.000388779	-1.89581	13.8002	0.00175199	0.0774844	-8.4168	17.0607	2.62234e-10	1.13364e-06
A0A2H0ZGN2	A0A2H0ZGN2	BZIP domain-containing protein	B9J08_004795	2	22	49.2511	11.2558	11.4322	11.308	11.1801	11.9419	11.4865	17.9139	17.7755	17.9139	6.33162	14.702	1.80327e-07	0.000388779	-0.20413	11.4341	0.659756	0.859642	-6.53575	14.5999	3.57399e-09	7.72518e-06
A0A2H0ZYT7	A0A2H0ZYT7	Arrestin_N domain-containing protein	B9J08_001552	5.22222	48	42.3524	20.1509	20.0837	19.9646	16.164	16.7938	16.6725	16.6285	16.2418	16.3619	-0.13269	16.4771	0.563255	0.718532	3.52297	18.3049	1.17284e-06	0.00507017	3.65566	18.2386	2.40146e-08	3.4605e-05
A0A2H1A1F2	A0A2H1A1F2	2-isopropylmalate synthase	B9J08_001277	12.5556	144	52.1949	19.5101	19.4436	19.629	18.8262	19.357	19.4165	21.7542	21.7948	21.7545	2.56789	20.4839	4.22534e-06	0.00304186	0.3276	19.3637	0.123286	0.414757	-2.24029	20.6477	4.01592e-08	4.34021e-05
A0A2H1A1R7	A0A2H1A1R7	Uncharacterized protein	B9J08_001369	19.3333	185	51.6859	19.8922	19.8736	19.245	20.7315	20.9046	20.8731	14.7202	15.0157	14.5078	-6.08852	17.7922	1.16367e-08	5.03055e-05	-1.16617	20.2533	0.00101183	0.0605732	4.92235	17.2091	1.3819e-07	0.000119479
A0A2H0ZFV6	A0A2H0ZFV6	Uncharacterized protein	B9J08_004552	5.22222	59	49.8671	18.31	18.0756	17.8534	21.1968	20.6381	20.9353	20.2465	20.2325	20.1192	-0.723971	20.5614	0.00350016	0.0710384	-2.8437	19.5015	4.68881e-06	0.00707299	-2.11973	19.1395	1.09373e-06	0.000788035
A0A2H0ZID3	A0A2H0ZID3	Uncharacterized protein	B9J08_004223	4.44444	40	49.2053	17.749	17.6639	17.5491	17.9953	18.0991	18.0962	15.9389	15.7488	15.8596	-2.21442	16.9563	1.28542e-06	0.00138921	-0.409562	17.8588	0.0124464	0.165	1.80486	16.7515	1.49384e-06	0.000858062
A0A2H0ZXG4	A0A2H0ZXG4	MFS domain-containing protein	B9J08_002481	5.66667	58	51.6215	17.5274	17.7586	17.7968	16.788	15.3184	14.2695	13.6477	14.3973	14.349	-1.32724	14.795	0.0817668	0.274355	2.23565	16.5764	0.00954293	0.147916	3.56289	15.9128	1.5879e-06	0.000858062
A0A2H1A499	A0A2H1A499	Uncharacterized protein	B9J08_000790	9.22222	96	48.1587	19.0871	19.1025	18.9517	20.6675	20.3864	20.4514	20.295	20.463	20.3727	-0.124801	20.4393	0.325423	0.519385	-1.45464	19.7744	1.77019e-05	0.00813919	-1.32983	19.712	1.96671e-06	0.000944676
A0A2H0ZG17	A0A2H0ZG17	Smr domain-containing protein	B9J08_004580	7.33333	81	46.0677	16.4091	16.6222	16.9026	19.1968	18.9476	19.1831	18.9418	18.7204	18.6993	-0.321997	18.9482	0.0412304	0.201952	-2.46452	17.8769	4.90839e-06	0.00707299	-2.14252	17.7159	2.82268e-06	0.00122024
A0A2H0ZLQ9	A0A2H0ZLQ9	Uncharacterized protein	B9J08_003162	0.777778	7	33.0485	17.1271	17.0781	17.6272	13.1462	17.4719	17.7699	10.1276	11.6625	11.6124	-4.99517	13.6317	0.0073741	0.100217	1.14814	16.7034	0.380393	0.672561	6.14331	14.2058	3.61727e-06	0.00142159
A0A2H0ZZC8	A0A2H0ZZC8	Homoaconitase, mitochondrial	B9J08_001756	17.2222	169	54.7143	17.5413	17.453	17.5003	17.3505	17.7317	17.8954	18.9027	18.856	18.6746	1.15191	18.2352	0.000402355	0.0220175	-0.161031	17.5787	0.378632	0.671381	-1.31294	18.1547	3.99816e-06	0.00144034
A0A2H0ZXT9	A0A2H0ZXT9	UBC core domain-containing protein	B9J08_001564	4.22222	45	47.1388	18.1743	18.0459	18.3629	18.2911	18.2205	18.2077	16.6448	16.7488	16.6726	-1.55103	17.4643	4.92551e-06	0.00304186	-0.0454237	18.2171	0.732438	0.894697	1.50561	17.4416	4.70044e-06	0.00145143
A0A2H1A0C1	A0A2H1A0C1	Uncharacterized protein	B9J08_002167	3	36	54.9618	15.9731	15.9951	16.0857	16.0103	16.3651	16.4876	14	14.0395	13.8079	-2.33856	15.1184	2.31921e-05	0.00615623	-0.269705	16.1528	0.179871	0.485382	2.06885	14.9835	4.62573e-06	0.00145143
A0A2H0ZFA0	A0A2H0ZFA0	Ribonucleoside-diphosphate reductase small chain	B9J08_004965	7.77778	81	46.626	18.3463	18.2059	18.4865	19.0177	18.6335	18.1016	16.6164	16.8724	16.8431	-1.80696	17.6808	0.000251152	0.0168495	-0.238031	18.4652	0.366505	0.66432	1.56893	17.5618	5.61666e-06	0.00151755
A0A2H0ZIS4	A0A2H0ZIS4	Uncharacterized protein	B9J08_004378	9.55556	99	51.6705	19.4355	19.2721	19.9747	17.4692	18.1401	18.0081	17.1244	17.2566	17.0354	-0.733652	17.5056	0.00970075	0.112732	1.6883	18.7166	0.000523306	0.0493633	2.42196	18.3498	5.38206e-06	0.00151755
A0A2H0ZQS1	A0A2H0ZQS1	Uncharacterized protein	B9J08_002654	3.55556	32	47.794	16.4095	16.5402	16.5032	16.4763	16.7541	16.6359	14.7053	14.7926	14.4727	-1.96526	15.6395	2.49056e-05	0.00615623	-0.137756	16.5532	0.373951	0.668841	1.82751	15.5706	7.17953e-06	0.00182571
A0A2H1A4W2	A0A2H1A4W2	1,3-beta-glucan synthase	FKS1	33.2222	342	50.1983	19.8987	20.0985	19.7361	20.7235	19.7911	19.8348	17.9444	17.7778	18.2888	-2.11281	19.0601	0.000253346	0.0168495	-0.205371	20.0138	0.482887	0.748139	1.90744	18.9574	8.7712e-06	0.00199568
A0A2H0ZVT5	A0A2H0ZVT5	Fatty acid hydroxylase domain-containing protein	B9J08_002536	3.77778	35	46.631	17.5554	17.8879	17.2427	18.3895	16.4196	15.5589	15.2764	15.4809	15.353	-1.41922	16.0797	0.0816537	0.274355	0.772702	17.1757	0.310333	0.622348	2.19192	16.4661	8.55851e-06	0.00199568
A0A2H0ZLW4	A0A2H0ZLW4	Glutathione hydrolase	B9J08_003232	2.55556	23	46.1674	12.0173	11.8964	10.7815	16.2868	15.995	16.09	15.815	15.7723	15.709	-0.358512	15.9447	0.0596351	0.236299	-4.55888	13.8445	1.88276e-05	0.00813919	-4.20037	13.6652	1.18365e-05	0.00255845
A0A2H0ZU98	A0A2H0ZU98	COX assembly mitochondrial protein	B9J08_003786	3	27	48.8665	17.2077	16.985	17.1615	17.3522	17.4427	17.2491	15.8539	15.846	15.9906	-1.45115	16.6224	2.64584e-05	0.00615623	-0.229895	17.233	0.132585	0.424645	1.22126	16.5075	2.47846e-05	0.00314331
A0A2H0ZGH0	A0A2H0ZGH0	DNA replication licensing factor MCM2	B9J08_005476	16	148	49.7703	17.4921	17.6995	17.5183	17.65	17.6347	17.6883	16.2483	15.9159	16.2172	-1.53051	16.8924	2.85956e-05	0.00618093	-0.0877216	17.6138	0.491506	0.754314	1.44279	16.8486	1.83827e-05	0.00314331
A0A2H0ZCN3	A0A2H0ZCN3	Respiratory growth induced protein 1	B9J08_005075	7.44444	77	56.4642	16.0305	16.1157	17.2338	14.7499	15.4483	15.9215	11.1374	12.3014	11.519	-3.72059	13.5129	0.000142349	0.0139296	1.0868	15.9166	0.046394	0.26813	4.8074	14.0563	1.57104e-05	0.00314331
A0A2H0ZQU9	A0A2H0ZQU9	Ammonium transporter	B9J08_002630	1.66667	15	41.6904	16.215	16.2802	16.2673	16.8572	16.099	16.0747	13.2008	14.0546	13.3701	-2.8018	14.9427	0.000138376	0.0139296	-0.0894513	16.2989	0.726796	0.893309	2.71235	14.898	1.64841e-05	0.00314331
A0A2H0ZHX3	A0A2H0ZHX3	Uncharacterized protein	B9J08_004859	3	31	46.1987	15.9824	16.2133	15.9023	16.1332	15.6101	15.3418	17.4628	17.7954	17.4813	1.88478	16.6374	0.000169818	0.0142144	0.337597	15.8638	0.21706	0.529851	-1.54719	16.8062	1.91918e-05	0.00314331
A0A2H0ZPB9	A0A2H0ZPB9	Fe-S cluster assembly protein DRE2	DRE2	4.77778	50	50.9901	15.3998	15.2912	15.0158	13.0628	14.5659	14.2287	16.6658	16.7008	16.7208	2.74332	15.3241	0.000380025	0.021835	1.28313	14.594	0.0213831	0.200362	-1.46019	15.9657	2.6176e-05	0.00314331
A0A2H0ZZJ7	A0A2H0ZZJ7	Uncharacterized protein	B9J08_001807	5.55556	50	46.4513	13.2085	12.8854	13.3304	14.0883	13.3718	13.6442	15.3397	15.4803	15.158	1.62452	14.5137	0.000718615	0.0286912	-0.559982	13.4214	0.120524	0.410904	-2.1845	14.2337	2.56081e-05	0.00314331
A0A2H0ZX67	A0A2H0ZX67	Uncharacterized protein	B9J08_002349	14.2222	157	50.7128	18.1354	18.692	18.1728	18.9192	17.9511	17.6535	16.0406	15.8281	16.4602	-2.06496	17.1421	0.000999767	0.0349601	0.158796	18.254	0.669152	0.86512	2.22376	17.2215	2.47414e-05	0.00314331
A0A2H1A486	A0A2H1A486	Uncharacterized protein	B9J08_000795	1	9	33.8158	17.8744	18.3793	17.947	17.5561	18.2774	17.1593	16.5593	16.3869	16.4707	-1.19194	17.0683	0.00542085	0.089104	0.402681	17.8656	0.240488	0.55774	1.59462	17.2696	2.34132e-05	0.00314331
A0A2H0ZW01	A0A2H0ZW01	Uncharacterized protein	B9J08_002575	21.6667	237	50.4224	17.8662	18.0339	17.7	19.3304	19.442	19.4288	19.0425	19.0382	18.9427	-0.392618	19.2041	0.00565539	0.0905172	-1.53372	18.6336	1.65776e-05	0.00813919	-1.1411	18.4372	2.13859e-05	0.00314331
A0A2H1A5R8	A0A2H1A5R8	MFS domain-containing protein	B9J08_000938	4.33333	40	43.8637	16.5926	16.3973	16.4579	16.4123	15.3204	14.2414	12.3621	12.8358	13.6855	-2.36355	14.1429	0.00842204	0.108165	1.15792	15.9036	0.0682283	0.315799	3.52148	14.7219	2.18047e-05	0.00314331
A0A2H0ZGL1	A0A2H0ZGL1	MFS domain-containing protein	B9J08_004797	3.55556	32	53.6694	14.8575	14.3977	14.6444	14.7936	13.4068	12.6064	11.2707	10.8663	11.6304	-2.34641	12.429	0.00844383	0.108165	1.03101	14.1177	0.115123	0.402642	3.37742	12.9445	2.118e-05	0.00314331
A0A2H0ZGJ6	A0A2H0ZGJ6	Alkaline phosphatase	B9J08_004776	4	42	45.5666	12.7211	13.3834	13.063	15.9817	16.1987	16.2403	15.3006	15.5814	15.6187	-0.639993	15.8202	0.00990369	0.113264	-3.0844	14.598	1.28413e-05	0.00813919	-2.44441	14.278	2.50877e-05	0.00314331
A0A2H0ZVH2	A0A2H0ZVH2	Oxidored_FMN domain-containing protein	B9J08_002408	9.22222	91	51.7907	20.0039	19.919	19.7156	21.0252	21.3824	21.4616	20.8953	20.939	20.86	-0.391654	21.0939	0.0307441	0.17912	-1.41025	20.5846	9.88879e-05	0.0216527	-1.0186	20.3888	2.18387e-05	0.00314331
A0A2H0ZZG4	A0A2H0ZZG4	Reduced viability upon starvation protein 161	B9J08_001340	11.3333	111	51.7258	19.1708	19.2162	19.1384	19.7432	19.8179	19.9067	20.0826	20.228	19.9852	0.275995	19.9606	0.0439315	0.209507	-0.647469	19.4988	0.000702302	0.0535755	-0.923464	19.6368	2.56207e-05	0.00314331
A0A2H0ZFX8	A0A2H0ZFX8	Carboxypeptidase	B9J08_004572	14.3333	156	51.1758	17.3671	17.5089	17.8051	19.0202	19.4711	19.7626	19.3573	19.1212	18.9617	-0.271233	19.2823	0.250125	0.456818	-1.85761	18.4892	0.00014636	0.0253085	-1.58637	18.3535	2.29191e-05	0.00314331
A0A2H0ZI56	A0A2H0ZI56	Chitin synthase	B9J08_004150	5	45	45.3083	16.9833	17.3027	16.6178	17.5799	16.096	16.011	13.7619	14.4625	14.5154	-2.31567	15.4044	0.00253426	0.0598666	0.405671	16.7651	0.406557	0.690131	2.72134	15.6073	2.73439e-05	0.0031948
A0A2H0ZIB0	A0A2H0ZIB0	Uncharacterized protein	B9J08_004209	2	21	45.4644	14.1415	14.0135	14.0054	11.9176	12.5882	11.8364	9.7415	10.3963	9.27165	-2.31092	10.9586	0.00439121	0.0780446	1.9394	13.0838	0.000885984	0.0584849	4.25031	11.9283	3.21161e-05	0.00358093
A0A2H0ZMQ7	A0A2H0ZMQ7	Uncharacterized protein	B9J08_003526	8.22222	88	50.7807	15.2757	14.7084	15.3142	17.0413	16.9126	17.1265	16.9985	16.9435	16.9071	-0.077114	16.9882	0.555287	0.713586	-1.92735	16.0631	8.7552e-05	0.0216527	-1.85024	16.0246	3.23054e-05	0.00358093
A0A2H0ZK94	A0A2H0ZK94	Lon protease homolog 2, peroxisomal	B9J08_002618	4.55556	41	49.4508	15.0409	15.4916	15.1224	15.4972	15.007	15.0205	12.717	13.0896	13.1202	-2.1993	14.0752	0.000139725	0.0139296	0.0434478	15.1966	0.85897	0.94199	2.24275	14.097	3.62386e-05	0.00391649
A0A2H1A5E1	A0A2H1A5E1	FAS1 domain-containing protein	B9J08_000615	2.44444	22	50.0118	15.729	16.0549	16.0669	15.6951	16.344	16.6571	13.0889	11.5747	12.0932	-3.97979	14.2422	0.000114378	0.0137349	-0.281756	16.0912	0.35098	0.655133	3.69804	14.1013	4.38061e-05	0.00414739
A0A2H0ZG87	A0A2H0ZG87	Uncharacterized protein	B9J08_004650	8.77778	79	47.1538	15.9026	16.1894	15.4986	16.9293	15.8951	15.8897	13.8037	13.5615	13.8323	-2.50552	14.9853	0.000230441	0.0160677	-0.374518	16.0508	0.323078	0.632549	2.131	14.798	4.03988e-05	0.00414739
A0A2H0ZED7	A0A2H0ZED7	Mitochondrial import inner membrane translocase subunit TIM22	B9J08_005076	2	23	51.3725	15.1953	15.0385	14.8105	14.316	14.8943	14.958	13.0824	12.9529	13.1456	-1.66244	13.8915	0.000821994	0.0308998	0.292022	14.8688	0.293091	0.609151	1.95447	14.0375	4.26011e-05	0.00414739
A0A2H1A283	A0A2H1A283	Uncharacterized protein	B9J08_000003	3.66667	42	49.2223	16.5889	16.8186	16.038	16.8214	16.1883	15.4926	13.6961	13.8128	14.331	-2.22078	15.057	0.000996935	0.0349601	0.314386	16.3246	0.442187	0.717288	2.53517	15.2142	4.17192e-05	0.00414739
A0A2H0ZJ92	A0A2H0ZJ92	ATP-dependent RNA helicase DBP2	B9J08_004170	18	198	54.311	18.8648	19.0465	18.9549	17.7967	18.0134	17.8158	18.1059	18.1863	18.1268	0.264365	18.0075	0.0544381	0.227805	1.08013	18.4153	9.54923e-05	0.0216527	0.815763	18.5475	4.41314e-05	0.00414739
A0A2H0ZNF7	A0A2H0ZNF7	Protein kinase domain-containing protein	B9J08_003453	13	154	53.6604	19.6678	19.6514	19.6149	20.0853	20.0917	20.2716	20.2859	20.386	20.3603	0.194527	20.2468	0.10366	0.30044	-0.504853	19.8971	0.00306273	0.0959435	-0.699381	19.9944	4.39508e-05	0.00414739
A0A2H0ZLC3	A0A2H0ZLC3	Uncharacterized protein	B9J08_003016	16.1111	150	48.7289	17.9905	18.1165	17.9332	18.2882	18.0738	18.0966	17.0249	16.6471	16.839	-1.31586	17.4949	7.85629e-05	0.0121296	-0.139491	18.0831	0.301643	0.618597	1.17637	17.4252	4.65388e-05	0.00416954
A0A2H0ZMK1	A0A2H0ZMK1	DNA replication licensing factor MCM4	B9J08_003467	18.6667	190	53.1356	17.0044	17.0664	17.0692	17.2059	16.99	17.0616	15.7577	15.3467	15.7887	-1.45483	16.3585	0.000142358	0.0139296	-0.0391949	17.0663	0.767719	0.903334	1.41563	16.3389	4.54186e-05	0.00416954
A0A2H0ZRF0	A0A2H0ZRF0	Altered inheritance of mitochondria protein 11	AIM11	2.11111	19	40.7701	18.8521	18.9508	18.8039	18.4867	18.0467	17.4919	18.0388	18.0883	18.1258	0.0758521	18.0464	0.771185	0.868411	0.860489	18.4387	0.0141067	0.172269	0.784637	18.4766	4.72606e-05	0.00416954
A0A2H1A250	A0A2H1A250	bVLRF1 domain-containing protein	B9J08_001502	13	125	52.6214	17.4231	17.3804	17.338	17.5817	17.3703	17.2386	18.2331	18.2172	18.4395	0.899697	17.8467	0.00052898	0.0245595	-0.0163739	17.3887	0.909141	0.96376	-0.916071	17.8386	4.92897e-05	0.00426159
A0A2H0ZMF2	A0A2H0ZMF2	Uncharacterized protein	B9J08_003408	5	61	49.7272	18.6739	18.7337	18.4877	19.5852	19.1672	19.5115	17.6995	17.779	17.645	-1.71347	18.5646	1.35533e-05	0.00585908	-0.789553	19.0265	0.00193844	0.0821554	0.923916	18.1698	5.05861e-05	0.00428791
A0A2H0ZKF1	A0A2H0ZKF1	Uncharacterized protein	B9J08_002668	6.44444	58	55.6901	14.8287	14.8692	14.2373	15.596	15.1123	15.2067	11.7533	12.0526	12.1771	-3.31068	13.6497	1.57924e-05	0.00615623	-0.659957	14.975	0.0450382	0.264538	2.65072	13.3197	5.30707e-05	0.00441201
A0A2H1A5J9	A0A2H1A5J9	HSF_DOMAIN domain-containing protein	B9J08_000661	6.55556	59	52.8189	13.4115	13.5882	13.3595	15.0755	15.1061	15.0972	15.0915	15.2055	15.0129	0.0103423	15.0981	0.954171	0.975271	-1.63989	14.273	0.000168727	0.0278525	-1.65023	14.2782	6.02748e-05	0.00491638
A0A2H0ZCP2	A0A2H0ZCP2	Sulfhydryl oxidase	B9J08_005093	3.88889	44	59.1474	17.0356	16.9595	17.0437	16.8965	16.744	16.878	15.2773	15.4917	15.8436	-1.30199	16.1885	0.00039397	0.021835	0.173437	16.9262	0.214698	0.528553	1.47542	16.2752	6.15299e-05	0.00492581
A0A2H0ZV61	A0A2H0ZV61	Uncharacterized protein	B9J08_002305	31.5556	295	54.3695	19.5124	19.4329	19.3528	19.478	19.6433	19.6835	18.5048	18.7177	18.5954	-0.995631	19.1038	9.05319e-05	0.0126248	-0.168877	19.5172	0.186834	0.495511	0.826755	19.0194	6.31244e-05	0.00496157
A0A2H1A6X5	A0A2H1A6X5	Threonylcarbamoyl-AMP synthase	B9J08_000838	7.11111	64	45.1502	15.0567	14.8658	15.3243	13.3095	15.0398	15.1594	16.5776	16.5915	16.3792	2.01317	15.5095	0.00660344	0.0958543	0.579357	14.7926	0.308736	0.622223	-1.43381	15.7992	6.81368e-05	0.00525992
A0A2H0ZWF3	A0A2H0ZWF3	Uncharacterized protein	B9J08_002087	2	18	44.8323	17.0899	17.5976	17.0534	17.5213	16.3812	13.2348	14.3027	15.0351	13.7827	-1.33891	15.043	0.258941	0.465254	1.53456	16.4797	0.19201	0.500189	2.87347	15.8103	7.01364e-05	0.00529373
A0A2H1A656	A0A2H1A656	Uncharacterized protein	B9J08_000834	1.44444	13	50.9308	16.4453	15.1314	15.8988	11.5035	10.9278	12.6212	12.756	11.6989	11.8628	0.42171	11.895	0.49828	0.668179	4.14099	13.7547	0.000245976	0.0327792	3.71928	13.9655	7.10239e-05	0.00529373
A0A2H0ZRQ0	A0A2H0ZRQ0	MFS domain-containing protein	B9J08_001834	5.77778	61	50.8192	15.5445	15.4323	15.5305	15.0862	14.7216	13.8308	13.9811	14.2332	14.095	-0.443096	14.3246	0.266097	0.47087	0.956263	15.0243	0.0310287	0.234259	1.39936	14.8028	7.3562e-05	0.00538998
A0A2H1A5P5	A0A2H1A5P5	Uncharacterized protein	B9J08_000700	7.33333	71	51.0606	15.7525	15.5765	15.8726	14.2996	15.1112	14.5407	13.202	13.8656	12.8711	-1.3376	13.9817	0.0105133	0.116219	1.08336	15.1922	0.00560747	0.120215	2.42096	14.5234	7.8789e-05	0.00567675
A0A2H0ZI61	A0A2H0ZI61	Uncharacterized protein	B9J08_004152	10.1111	91	52.0443	18.0158	18.297	18.0808	18.2049	18.0602	18.0641	16.7012	17.059	17.059	-1.16999	17.5247	0.000153382	0.0139296	0.0214955	18.1205	0.872478	0.949718	1.19149	17.5355	8.14365e-05	0.00577131
A0A2H0ZS07	A0A2H0ZS07	Uncharacterized protein	B9J08_003091	0.777778	7	48.4847	14.2934	14.006	13.692	14.3264	13.0241	11.9105	11.5233	11.1808	11.0886	-1.82276	12.1756	0.0301236	0.177347	0.910145	13.5421	0.193148	0.500588	2.7329	12.6307	8.75806e-05	0.00610663
A0A2H0ZMZ6	A0A2H0ZMZ6	Acyl-CoA desaturase	B9J08_003612	5.22222	49	53.6277	15.5416	16.5152	16.6574	17.254	15.2702	15.0086	13.0323	13.0577	13.7397	-2.5677	14.5604	0.00576937	0.0905172	0.39381	16.0412	0.566394	0.805435	2.96151	14.7573	9.19375e-05	0.00630866
A0A2H0ZG02	A0A2H0ZG02	Ribonucleoside-diphosphate reductase	B9J08_004601	20.4444	208	50.3108	19.0972	19.3897	19.0902	19.4489	18.8804	18.6104	18.0214	17.8733	18.2648	-0.926704	18.5165	0.00708664	0.0985066	0.212479	19.0861	0.398869	0.686157	1.13918	18.6228	9.4806e-05	0.00640385
A0A2H0ZWE7	A0A2H0ZWE7	Uncharacterized protein	B9J08_002074	6.22222	56	47.3929	15.5874	15.5453	15.436	14.5186	15.3685	15.5234	13.0228	13.8942	13.3571	-1.71214	14.2808	0.00363468	0.0724088	0.386065	15.3299	0.241397	0.559249	2.09821	14.4738	0.000101808	0.006771
A0A2H0ZV91	A0A2H0ZV91	Magnesium-dependent phosphatase-1	B9J08_002352	3.44444	31	50.4746	14.1656	14.3414	14.3916	14.1397	14.3638	14.1627	12.3573	12.4201	12.461	-1.80928	13.3174	0.000337354	0.0199779	0.0774852	14.2608	0.726838	0.893309	1.88677	13.3562	0.000104023	0.00681349
A0A2H0ZCC2	A0A2H0ZCC2	UBC core domain-containing protein	B9J08_004973	2.77778	25	50.2929	14.8212	14.4949	14.788	15.5469	15.2091	15.1105	12.1756	11.4662	12.4779	-3.24897	13.6644	6.76868e-05	0.0112542	-0.587466	14.9951	0.0331054	0.242157	2.6615	13.3706	0.000111364	0.00718544
A0A2H0ZY52	A0A2H0ZY52	BHLH domain-containing protein	B9J08_001679	5.22222	48	50.569	14.71	15.3664	13.7405	16.3485	14.8829	14.6493	10.736	10.1684	11.019	-4.65246	12.9674	0.00010864	0.0135262	-0.687945	14.9496	0.291289	0.607576	3.96452	12.6234	0.000118093	0.00748186
A0A2H1A6R7	A0A2H1A6R7	Dihydroxy-acid dehydratase	B9J08_000013	14.5556	155	50.3595	19.5485	19.5164	19.6076	18.7909	19.3788	19.3264	20.1984	20.1744	20.1118	0.996186	19.6634	0.00107735	0.036662	0.392116	19.3614	0.070694	0.321695	-0.60407	19.8595	0.000119419	0.00748186
A0A2H0ZPR2	A0A2H0ZPR2	Uncharacterized protein	B9J08_002118	1	9	46.7448	15.5213	15.2263	15.5827	17.6886	17.4157	17.7881	16.5534	16.7804	16.5638	-0.998251	17.1317	0.000508058	0.0245595	-2.18737	16.5371	1.37797e-05	0.00813919	-1.18912	16.038	0.000127987	0.00780507
A0A2H0ZX59	A0A2H0ZX59	Exonuclease 1	B9J08_002051	1.66667	15	28.3886	19.39	18.9456	19.7697	17.8572	14.2295	15.4307	16.0857	17.3094	16.1886	0.688778	16.1835	0.480384	0.649578	3.5293	17.6038	0.00680481	0.125714	2.84052	17.9481	0.000128189	0.00780507
A0A2H1A262	A0A2H1A262	Uncharacterized protein	B9J08_001516	8.22222	74	52.5088	17.2904	17.4131	17.2582	17.8453	17.4608	17.5124	16.5676	16.5116	16.4945	-1.08154	17.0654	0.000266678	0.0170509	-0.285572	17.4633	0.105571	0.388298	0.795964	16.9226	0.000132482	0.00784546
A0A2H0ZLH1	A0A2H0ZLH1	WSC domain-containing protein	B9J08_003067	1	9	48.9671	14.5696	14.6967	14.3673	14.5899	14.0975	14.2126	11.8775	12.4437	12.5937	-1.99505	13.3025	0.000754901	0.0294003	0.244504	14.4223	0.340831	0.646516	2.23956	13.4247	0.000132368	0.00784546
A0A2H1A113	A0A2H1A113	DNA replication licensing factor MCM6	B9J08_001105	11.5556	106	51.9411	15.8644	15.9988	15.8082	15.8975	16.1489	16.0011	14.3889	14.7749	14.648	-1.41192	15.3099	0.000268207	0.0170509	-0.125376	15.9532	0.454267	0.728681	1.28654	15.2472	0.000140116	0.00818541
A0A2H1A7F1	A0A2H1A7F1	Protein BIG1	B9J08_000252	2.55556	23	50.1512	15.1963	15.042	15.2695	14.5205	14.8617	14.5606	13.8662	13.781	13.8867	-0.802956	14.2461	0.0101977	0.114533	0.521669	14.9084	0.0382043	0.252817	1.32462	14.5069	0.000146762	0.00837937
A0A2H0ZL53	A0A2H0ZL53	Protein kinase domain-containing protein	B9J08_002940	3.44444	31	47.6452	16.822	16.911	16.7104	16.2592	16.1918	16.2138	15.562	15.9285	15.6553	-0.506349	15.9684	0.0202353	0.150743	0.592887	16.518	0.00422645	0.110411	1.09924	16.2649	0.000147313	0.00837937
A0A2H0ZZ73	A0A2H0ZZ73	Lipoyl synthase, mitochondrial	B9J08_001422	3.88889	35	48.2393	15.8249	15.9399	16.3716	16.2984	16.6217	16.5133	14.4876	14.2784	14.6795	-1.99597	15.4798	3.80368e-05	0.00747424	-0.432353	16.2616	0.0749397	0.327317	1.56362	15.2637	0.000156055	0.00864904
A0A2H0ZM87	A0A2H0ZM87	Ribosomal protein L16	B9J08_003331	3	27	45.5703	16.9828	17.0087	17.1027	18.0815	17.6936	17.8507	17.7187	17.9828	17.8542	-0.0233767	17.8636	0.877635	0.937488	-0.843881	17.4533	0.00101204	0.0605732	-0.820504	17.4416	0.000154857	0.00864904
A0A2H0ZYN7	A0A2H0ZYN7	Copper transport protein	B9J08_001856	4	71	46.2344	21.3371	21.6292	21.2798	21.4707	20.357	19.2511	19.3031	19.5459	20.1821	-0.682547	20.0183	0.266958	0.471237	1.05579	20.8875	0.0926829	0.363332	1.73833	20.5462	0.000158269	0.00866072
A0A2H1A7Q6	A0A2H1A7Q6	Methylsterol monooxygenase	B9J08_000367	3.11111	28	38.6846	17.413	18.0848	16.8426	18.415	16.2621	15.3535	14.2035	14.9891	15.0292	-1.93622	15.7087	0.0441773	0.209507	0.769964	17.0618	0.368215	0.664999	2.70618	16.0937	0.00017381	0.0092763
A0A2H1A1G1	A0A2H1A1G1	Cytochrome c oxidase assembly protein COX16, mitochondrial	B9J08_001264	2	27	45.9925	16.7185	17.015	17.5517	15.0668	15.2318	14.6503	15.3308	15.5658	15.4084	0.452039	15.209	0.0844613	0.277767	2.11213	16.039	0.000225885	0.0315	1.66009	16.265	0.000173597	0.0092763
A0A2H0ZZE6	A0A2H0ZZE6	HIG1 domain-containing protein	B9J08_001351	10	124	50.5947	19.974	20.0015	19.6262	20.7363	19.8186	19.8227	18.6389	18.8708	18.9833	-1.29484	19.4784	0.0027533	0.0619326	-0.258622	19.9965	0.390929	0.679802	1.03622	19.3491	0.000191054	0.0100723
A0A2H0ZW41	A0A2H0ZW41	Uncharacterized protein	B9J08_001951	0.666667	6	40.2893	14.585	14.7763	15.5645	15.2053	15.3151	14.8381	12.065	11.325	12.5135	-3.15168	13.5436	0.000137812	0.0139296	-0.144238	15.0474	0.662279	0.86184	3.00744	13.4715	0.000206355	0.0106199
A0A2H0ZXX2	A0A2H0ZXX2	Non-specific serine/threonine protein kinase	B9J08_001611	9.77778	88	53.8064	15.7143	15.7803	15.7246	15.6661	15.9805	16.061	14.7009	14.3014	14.5852	-1.37334	15.2159	0.000534026	0.0245595	-0.162759	15.8211	0.381065	0.672866	1.21058	15.1345	0.000205068	0.0106199
A0A2H1A1U6	A0A2H1A1U6	M20_dimer domain-containing protein	B9J08_001402	6.55556	59	44.1013	15.9067	15.5091	16.3313	16.504	17.6852	17.7976	17.6319	17.5404	17.316	0.167225	17.4125	0.653248	0.781619	-1.41318	16.6223	0.0120869	0.163286	-1.5804	16.7059	0.000215862	0.0109785
A0A2H1A2D7	A0A2H1A2D7	Derlin	B9J08_001253	0.555556	5	43.9795	14.6753	15.0671	14.2928	14.3565	12.7188	11.3382	12.5296	12.1429	11.4989	-0.747339	12.4308	0.383627	0.568147	1.87389	13.7415	0.0469767	0.269359	2.62123	13.3678	0.000221203	0.0111193
A0A2H0ZKT2	A0A2H0ZKT2	Uncharacterized protein	B9J08_002829	2.77778	25	59.2527	14.6201	14.6119	14.0295	15.1043	14.0709	13.3957	12.0537	12.6121	12.255	-1.88339	13.2486	0.00776358	0.102298	0.230172	14.3054	0.642159	0.849986	2.11357	13.3637	0.000237893	0.0115861
A0A2H0ZPT7	A0A2H0ZPT7	Uncharacterized protein	B9J08_002110	6.11111	55	50.2541	18.8176	18.4721	18.1304	20.3564	18.579	18.001	16.3656	16.5163	17.1467	-2.30258	17.8275	0.00828514	0.107235	-0.505419	18.7261	0.430807	0.709033	1.79716	17.5748	0.000238529	0.0115861
A0A2H0ZLB8	A0A2H0ZLB8	Adenylyl-sulfate kinase	B9J08_002995	5.88889	63	45.5924	17.3676	17.044	17.3156	17.129	18.0742	18.4469	18.2377	18.213	17.9957	0.26546	18.0161	0.455109	0.629983	-0.640955	17.5629	0.109368	0.393343	-0.906415	17.6956	0.000237619	0.0115861
A0A2H1A7F7	A0A2H1A7F7	Uncharacterized protein	B9J08_000259	1.88889	17	48.6307	15.1926	15.6426	14.8383	16.1204	13.9342	12.3396	13.3801	13.4837	13.5258	-0.668209	13.7973	0.487006	0.656702	1.09311	14.678	0.277683	0.596039	1.76132	14.3439	0.000242314	0.0116391
A0A2H1A698	A0A2H1A698	Uncharacterized protein	B9J08_000600	2	18	48.6027	16.1285	16.3031	16.0442	16.721	16.4392	16.4293	15.2339	15.0224	15.199	-1.37804	15.8408	0.000146684	0.0139296	-0.37123	16.3442	0.0607693	0.299892	1.00681	15.6552	0.000264364	0.0125587
A0A2H1A7J3	A0A2H1A7J3	Dynamin-type G domain-containing protein	B9J08_000299	9.44444	88	53.986	15.3156	15.6345	15.2942	15.0433	15.081	15.0635	14.0358	14.2945	14.0167	-0.94695	14.5891	0.00290934	0.0632015	0.352167	15.2387	0.100214	0.378694	1.29912	14.7652	0.000270701	0.01272
A0A2H0ZU36	A0A2H0ZU36	Homocitrate synthase	B9J08_003722	14.2222	149	50.2815	20.303	20.4128	20.5521	19.8016	20.0994	20.111	21.0466	21.0278	21.1549	1.07246	20.5402	0.000100444	0.0131581	0.418625	20.2133	0.0219963	0.20189	-0.653836	20.7495	0.000279813	0.0127943
A0A2H0ZW83	A0A2H0ZW83	Uncharacterized protein	B9J08_002015	0.777778	7	39.0985	14.0662	14.0879	13.5605	15.0464	13.0935	12.7942	11.8434	11.4581	11.8977	-1.91167	12.6889	0.0236103	0.161165	0.260142	13.7748	0.691056	0.875824	2.17181	12.819	0.000280349	0.0127943
A0A2H1A6Z9	A0A2H1A6Z9	Zn(2)-C6 fungal-type domain-containing protein	B9J08_000095	2.11111	19	48.6202	15.7921	15.6905	15.6392	14.1745	15.3325	14.4232	14.6713	14.8001	14.671	0.0707442	14.6788	0.840686	0.91222	1.06385	15.1753	0.0168107	0.183718	0.993107	15.2107	0.00028116	0.0127943
A0A2H0ZY03	A0A2H0ZY03	Isoleucine--tRNA ligase	B9J08_001624	36.5556	397	52.1692	20.6098	20.8234	20.7564	20.5971	20.2896	20.336	21.2781	21.4332	21.3866	0.958418	20.8868	0.000188586	0.0148229	0.322314	20.5687	0.0500694	0.279574	-0.636104	21.0479	0.000295217	0.013294
A0A2H0ZCZ1	A0A2H0ZCZ1	J domain-containing protein	B9J08_005185	9.33333	84	54.1096	17.5619	17.5941	17.0363	18.3117	18.2083	18.4091	16.2905	15.7965	15.8942	-2.31594	17.1517	6.58606e-06	0.00355894	-0.91227	17.8536	0.00240791	0.0905163	1.40367	16.6956	0.000301554	0.0133022
A0A2H1A779	A0A2H1A779	ABC1 domain-containing protein	B9J08_000189	14.2222	138	49.0103	18.2325	18.1367	18.2548	18.7549	18.3953	18.4082	17.6313	17.5833	17.6407	-0.901052	18.069	0.000446243	0.0238017	-0.311506	18.3637	0.0674439	0.31486	0.589546	17.9132	0.000299295	0.0133022
A0A2H0ZNK4	A0A2H0ZNK4	Glutathione reductase	B9J08_003819	17.5556	190	55.4694	20.5467	20.3721	20.3734	20.914	20.8312	21.2367	20.9995	21.1639	21.0146	0.0653235	21.0267	0.655894	0.783052	-0.563246	20.7124	0.00786426	0.135989	-0.62857	20.745	0.000310688	0.0135667
A0A2H1A1I5	A0A2H1A1I5	AB hydrolase-1 domain-containing protein	B9J08_001291	3.66667	34	49.4527	15.4827	15.5919	15.7203	16.9656	14.8855	14.0989	14.3213	14.6441	14.3059	-0.892902	14.8702	0.254267	0.460879	0.281596	15.4575	0.703604	0.883553	1.1745	15.011	0.000322484	0.013941
A0A2H0ZGL3	A0A2H0ZGL3	Ornithine carbamoyltransferase	B9J08_004798	6.66667	78	51.7441	17.1192	16.7344	16.9927	15.7692	17.1499	17.2003	18.8366	18.1695	18.1364	1.67439	17.5436	0.00732541	0.100217	0.24232	16.8276	0.571575	0.810403	-1.43207	17.6648	0.000326184	0.0139613
A0A2H1A2B8	A0A2H1A2B8	Uncharacterized protein	B9J08_000030	3.77778	34	46.2496	16.9841	17.0505	16.3526	17.8949	17.6403	17.8099	15.23	15.5028	15.37	-2.4141	16.5746	2.37345e-06	0.00205208	-0.985947	17.2887	0.00381447	0.104367	1.42815	16.0817	0.000329845	0.0139796
A0A2H0ZXX8	A0A2H0ZXX8	Uncharacterized protein	B9J08_001588	4.88889	44	55.5419	15.7442	15.8678	14.1591	17.063	15.9151	15.7706	11.7995	11.8188	12.3538	-4.25884	14.1201	3.74383e-05	0.00747424	-0.992524	15.7533	0.130575	0.42113	3.26631	13.6239	0.000352461	0.0146278
A0A2H0ZQE8	A0A2H0ZQE8	Ribonuclease Z	B9J08_004009	16.3333	155	54.4387	16.6287	16.7374	16.8504	16.5945	16.6549	16.6996	17.4191	17.497	17.4072	0.79142	17.0454	0.000388463	0.021835	0.0891649	16.6943	0.530954	0.78328	-0.702256	17.09	0.000351734	0.0146278
A0A2H0ZIV3	A0A2H0ZIV3	PH domain-containing protein	B9J08_004383	9.44444	85	47.895	15.7548	15.8355	15.7117	15.8578	16.1203	15.8385	14.5367	13.8807	14.5146	-1.62823	15.1248	0.000523333	0.0245595	-0.171538	15.8531	0.327884	0.635748	1.45669	15.039	0.000355291	0.0146278
A0A2H1A5M0	A0A2H1A5M0	Metallophos domain-containing protein	B9J08_000674	12	112	50.3341	18.3388	18.41	18.005	18.8489	18.3494	18.4858	17.2632	17.3027	17.4895	-1.20961	17.9566	0.000251317	0.0168495	-0.310151	18.4063	0.143855	0.441655	0.899459	17.8015	0.000378279	0.0154274
A0A2H0ZIV8	A0A2H0ZIV8	Uncharacterized protein	B9J08_004392	2	18	44.5621	15.4643	14.8461	15.1164	14.9019	15.2847	15.6485	13.7947	13.3936	13.6275	-1.67306	14.4418	0.000769794	0.0297127	-0.136088	15.2103	0.639429	0.849524	1.53697	14.3738	0.000389057	0.0154302
A0A2H0ZM97	A0A2H0ZM97	Uncharacterized protein	B9J08_003341	7	111	50.4546	17.8365	17.6537	17.4929	17.7684	17.7282	17.2983	16.3081	16.6202	16.8191	-1.01583	17.0904	0.00207499	0.0544207	0.0627239	17.6297	0.73924	0.895911	1.07856	17.1217	0.000382154	0.0154302
A0A2H1A1Y8	A0A2H1A1Y8	E3 ubiquitin-protein ligase	B9J08_001414	2.77778	25	42.1407	17.3796	17.0235	17.2661	17.6331	16.0871	13.365	15.75	15.5897	16.2824	0.178952	15.7846	0.866461	0.928996	1.52799	16.4591	0.18136	0.487728	1.34904	16.5485	0.000386843	0.0154302
A0A2H0ZZ16	A0A2H0ZZ16	Uncharacterized protein	B9J08_001485	4.44444	40	44.4966	17.3985	16.9482	17.9358	16.1273	17.6525	17.8723	19.2801	19.4415	18.839	1.96953	18.2021	0.00529248	0.0882562	0.210153	17.3224	0.693987	0.877308	-1.75938	18.3072	0.000401739	0.0157883
A0A2H0ZLW3	A0A2H0ZLW3	Uncharacterized protein	B9J08_003214	2.33333	21	46.6342	14.2805	14.275	14.11	17.4381	16.7576	16.8396	15.2248	15.2227	15.3907	-1.73234	16.1456	0.000184633	0.0147809	-2.78995	15.6168	1.58281e-05	0.00813919	-1.0576	14.7506	0.00042254	0.0163093
A0A2H0ZK61	A0A2H0ZK61	TRP_N domain-containing protein	B9J08_002617	3.77778	34	48.0243	15.6512	16.0711	15.2305	16.1876	14.9326	14.9947	11.9478	13.107	10.8406	-3.40651	13.6684	0.00181626	0.0503314	0.279295	15.5113	0.521044	0.776375	3.68581	13.808	0.000420984	0.0163093
A0A2H0ZV23	A0A2H0ZV23	Catalase	B9J08_002298	16.2222	177	57.1788	20.7803	20.4992	20.9019	18.8969	20.83	21.0786	21.604	21.4821	21.4443	1.24164	20.8893	0.0665218	0.251032	0.458595	20.4978	0.45146	0.726547	-0.783049	21.1186	0.000428465	0.0163916
A0A2H0ZDV1	A0A2H0ZDV1	Uncharacterized protein	B9J08_005513	4.88889	44	50.3802	15.846	16.0481	15.8773	16.3259	16.185	16.2453	16.8429	17.3264	16.8342	0.749075	16.6266	0.00534741	0.0883351	-0.328325	16.0879	0.0668026	0.313609	-1.0774	16.4625	0.000444014	0.0168375
A0A2H0ZF06	A0A2H0ZF06	Glucosamine 6-phosphate N-acetyltransferase	B9J08_005328	2.55556	23	46.1635	17.6283	17.1817	17.8464	16.5181	16.8861	16.6727	15.9321	16.0467	15.0769	-1.00709	16.1888	0.0124389	0.124764	0.859808	17.1222	0.00632938	0.121341	1.8669	16.6187	0.000482174	0.0178946
A0A2H0ZEM3	A0A2H0ZEM3	acidPPc domain-containing protein	B9J08_005414	2.66667	24	43.0461	18.5356	18.6345	17.8707	18.8451	17.831	17.5999	16.8364	16.8866	17.1807	-1.12413	17.5299	0.0140887	0.130033	0.254934	18.2195	0.523143	0.777451	1.37906	17.6574	0.000477572	0.0178946
A0A2H1A7J0	A0A2H1A7J0	FAD-binding FR-type domain-containing protein	B9J08_000008	7.77778	81	47.0032	18.601	18.6126	18.3162	18.5531	17.7005	17.7443	17.233	17.5063	17.7623	-0.498774	17.7499	0.113874	0.315957	0.510637	18.2546	0.0923953	0.363332	1.00941	18.0052	0.000484309	0.0178946
A0A2H1A4F9	A0A2H1A4F9	Uncharacterized protein	B9J08_000821	0.666667	6	32.3605	13.8286	14.3264	14.1997	13.9787	14.6511	14.399	12.1507	12.0815	11.1586	-2.54603	13.07	0.000590014	0.0257925	-0.224748	14.2306	0.451997	0.726547	2.32128	12.9576	0.000505813	0.0180713
A0A2H0ZNF9	A0A2H0ZNF9	Carboxypeptidase	B9J08_003793	13	143	49.7788	18.094	17.7952	18.7989	20.4502	20.4152	20.5653	20.1168	19.6878	19.7797	-0.615492	20.1692	0.00417503	0.0764773	-2.24753	19.3531	0.000112008	0.0216527	-1.63204	19.0454	0.00049464	0.0180713
A0A2H0ZLM8	A0A2H0ZLM8	Palmitoyl-protein thioesterase 1	B9J08_003136	2.66667	24	47.4097	13.0823	13.2729	13.2206	12.6572	15.0557	15.0936	15.0111	14.513	14.4824	0.399983	14.4688	0.580357	0.730175	-1.07691	13.7304	0.166348	0.470015	-1.47689	13.9304	0.000497954	0.0180713
A0A2H1A3E8	A0A2H1A3E8	Heat shock protein SSA1	B9J08_000483	12.2222	136	50.3076	18.2516	18.3867	18.2137	16.7798	17.3735	17.3057	16.7671	17.2475	17.4486	0.00141553	17.1537	0.99558	0.997889	1.13099	17.7185	0.000877468	0.0584849	1.12957	17.7192	0.000502938	0.0180713
A0A2H0ZZ60	A0A2H0ZZ60	DNA polymerase epsilon subunit B	B9J08_001667	2.44444	22	46.0266	16.1793	15.8448	15.6982	15.9133	14.9357	14.9919	14.4541	13.176	13.7624	-1.48282	14.5389	0.0131293	0.125118	0.627148	15.5939	0.0932123	0.363351	2.10997	14.8525	0.000515006	0.0182489
A0A2H0ZGV4	A0A2H0ZGV4	FAD-binding FR-type domain-containing protein	B9J08_004886	7.66667	73	47.7325	16.6115	14.7415	16.5085	17.8521	16.3918	16.2548	11.1022	11.1015	12.9067	-5.12946	14.2682	0.000198087	0.0150233	-0.879067	16.3934	0.224059	0.537817	4.2504	13.8287	0.000530252	0.0183382
A0A2H0ZCN2	A0A2H0ZCN2	Uncharacterized protein	B9J08_005066	6.77778	61	50.6126	16.2955	16.159	16.4347	15.9358	16.269	16.4733	15.4838	15.4312	15.5149	-0.749447	15.8513	0.00689358	0.0972093	0.0703182	16.2612	0.727207	0.893309	0.819766	15.8865	0.000529576	0.0183382
A0A2H1A004	A0A2H1A004	Uncharacterized protein	B9J08_001162	5	46	49.259	15.2318	15.3673	14.9447	15.6174	14.6036	14.5661	13.7119	13.8334	14.1139	-1.04265	14.4077	0.0235829	0.161165	0.252237	15.0552	0.482529	0.748139	1.29488	14.5338	0.000529555	0.0183382
A0A2H0ZVB0	A0A2H0ZVB0	Uncharacterized protein	B9J08_003757	2.22222	20	47.4004	16.6482	16.5091	16.5001	14.9871	16.5879	15.4696	15.7277	15.8984	15.6245	0.0686571	15.7159	0.872571	0.933925	0.870914	16.117	0.0742692	0.327284	0.802256	16.1513	0.000557311	0.0191211
A0A2H0ZKH9	A0A2H0ZKH9	Succinate dehydrogenase assembly factor 3	B9J08_002733	5.11111	46	51.4318	17.946	17.8426	18.0461	18.2471	18.0408	18.1835	17.2563	17.1428	17.3983	-0.891303	17.7115	0.000319658	0.0191928	-0.212234	18.051	0.133825	0.426326	0.679069	17.6054	0.000571094	0.0194397
A0A2H0ZN87	A0A2H0ZN87	Uncharacterized protein	B9J08_003721	2.55556	24	39.6513	16.3237	16.8543	16.2398	13.6833	14.4954	14.7753	15.306	14.5992	14.399	0.450052	14.5431	0.291506	0.492398	2.15456	15.3953	0.00066359	0.0535755	1.70451	15.6203	0.000665204	0.0224662
A0A2H1A7D0	A0A2H1A7D0	Uncharacterized protein	B9J08_000951	6.77778	64	53.2788	17.7675	17.6436	17.8558	17.2406	17.6996	17.5666	17.1769	17.1438	17.1956	-0.330131	17.3372	0.0705633	0.255592	0.253395	17.6289	0.165067	0.468831	0.583526	17.4639	0.000691047	0.0231581
A0A2H0ZLX6	A0A2H0ZLX6	Cytochrome b5 heme-binding domain-containing protein	B9J08_003226	3.44444	31	44.4521	15.1752	14.9947	14.9184	15.5154	16.1539	16.4013	16.3932	16.3083	15.8107	0.147197	16.0971	0.627812	0.765035	-0.994136	15.5265	0.00930754	0.146314	-1.14133	15.6001	0.000749418	0.024921
A0A2H0ZP43	A0A2H0ZP43	Glycerol-3-phosphate dehydrogenase [NAD(+)]	B9J08_003684	11.3333	103	51.6044	19.256	19.2702	19.5622	19.0832	19.1168	19.1597	18.7017	18.3094	18.6249	-0.574575	18.8326	0.00433726	0.0778007	0.24287	19.2413	0.100834	0.380581	0.817445	18.954	0.000766606	0.025298
A0A2H0ZXD6	A0A2H0ZXD6	AA_permease domain-containing protein	B9J08_002443	0.777778	7	36.703	14.0703	14.4732	14.0506	7.80677	9.87516	12.037	12.2041	12.8316	12.6289	2.64855	11.2306	0.0456747	0.212202	4.29171	12.0522	0.00591042	0.120215	1.64317	13.3765	0.000810931	0.0263583
A0A2H0ZD35	A0A2H0ZD35	Acetylornithine aminotransferase, mitochondrial	B9J08_005210	13.7778	160	51.3153	18.3058	18.337	18.2664	18.4722	19.1382	19.0768	19.1195	18.9317	18.7625	0.0421616	18.9168	0.846135	0.915175	-0.592646	18.5994	0.0232693	0.205854	-0.634807	18.6205	0.00081042	0.0263583
A0A2H0ZKD2	A0A2H0ZKD2	Succinate dehydrogenase [ubiquinone] iron-sulfur subunit, mitochondrial	B9J08_002689	10	126	51.7324	20.4213	20.2423	20.452	19.667	20.2704	20.5261	20.9522	21.0187	20.8217	0.776347	20.5427	0.013071	0.125118	0.217326	20.2632	0.383555	0.673481	-0.559021	20.6513	0.000818876	0.0264179
A0A2H1A833	A0A2H1A833	Uncharacterized protein	B9J08_000213	19.8889	188	51.0965	18.3494	18.5557	18.129	18.7719	18.1446	18.105	17.3952	17.5843	17.6677	-0.791431	17.9448	0.00820956	0.106892	0.00422842	18.3426	0.985508	0.994508	0.795659	17.9469	0.000831234	0.0264222
A0A2H0ZNP3	A0A2H0ZNP3	Imidazole glycerol phosphate synthase hisHF	B9J08_003874	15.1111	170	53.9644	16.6155	16.5143	16.9286	15.9827	16.9632	17.1052	17.5259	17.6377	17.3769	0.829782	17.0986	0.0346052	0.189796	0.00242916	16.6849	0.994266	0.998192	-0.827353	17.0998	0.000830402	0.0264222
A0A2H0ZIM3	A0A2H0ZIM3	HSF_DOMAIN domain-containing protein	B9J08_004310	7.33333	69	51.7902	15.5116	15.0422	15.2083	16.9827	16.9544	16.6545	16.4603	16.2119	16.1171	-0.60079	16.5635	0.0110199	0.119604	-1.60986	16.059	0.000142808	0.0253085	-1.00907	15.7586	0.000875913	0.0275138
A0A2H1A6W9	A0A2H1A6W9	60S ribosomal protein L11-A	B9J08_000064	5.33333	60	49.1074	21.512	21.7272	21.7006	21.5786	20.7867	20.6735	21.0876	20.9771	21.18	0.0686577	21.0472	0.791643	0.881347	0.633708	21.3298	0.0463599	0.26813	0.56505	21.3641	0.000878304	0.0275138
A0A2H0ZZN0	A0A2H0ZZN0	Zn(2)-C6 fungal-type domain-containing protein	B9J08_001787	1.77778	16	57.1781	13.212	13.3951	12.7133	14.1393	13.3746	13.2653	11.0308	10.2588	10.7999	-2.89655	12.1448	0.000448303	0.0238017	-0.486251	13.3499	0.232477	0.550383	2.4103	11.9017	0.000898065	0.0278429
A0A2H0ZCD3	A0A2H0ZCD3	Uncharacterized protein	B9J08_004971	2.11111	19	56.4157	14.2847	13.7534	14.1235	10.7338	11.5101	11.5423	12.3383	10.9792	10.8647	0.132037	11.3281	0.82786	0.902608	2.79177	12.6579	0.000285899	0.0334038	2.65974	12.724	0.000901689	0.0278429
A0A2H0ZQB1	A0A2H0ZQB1	SPX domain-containing protein	B9J08_001832	3.55556	40	51.1671	14.2568	14.2867	13.5896	14.844	13.437	13.5134	12.1804	11.8949	10.9619	-2.25241	12.8053	0.00563634	0.0905172	0.11291	13.9879	0.814282	0.921203	2.36532	12.8617	0.000958484	0.0283803
A0A2H0ZIS0	A0A2H0ZIS0	Uncharacterized protein	B9J08_004559	4.66667	42	49.1042	18.6299	18.4662	18.212	18.7485	18.0554	17.3888	17.7878	17.392	17.5905	-0.474145	17.8272	0.211931	0.42028	0.371794	18.2501	0.322011	0.631455	0.845938	18.0131	0.000947899	0.0283803
A0A2H0ZG09	A0A2H0ZG09	PCI domain-containing protein	B9J08_005246	6.66667	66	51.6854	20.046	20.1544	20.1286	20.4407	19.6818	19.5372	19.6246	19.5095	19.7176	-0.269361	19.7519	0.31168	0.509027	0.223083	19.9981	0.398081	0.686017	0.492443	19.8635	0.000952727	0.0283803
A0A2H0ZCD6	A0A2H0ZCD6	40S ribosomal protein S2	B9J08_004990	8.77778	133	52.8421	22.1662	22.6615	22.2707	22.0672	21.0566	21.1397	21.002	20.9507	21.5981	-0.237556	21.3024	0.485853	0.655538	0.944951	21.8936	0.0203037	0.197628	1.18251	21.7749	0.000934386	0.0283803
A0A2H1A6J4	A0A2H1A6J4	Uncharacterized protein	B9J08_000663	2	24	44.5855	15.3031	15.4789	15.0307	16.2843	16.8297	16.9954	16.6075	17.0705	16.2173	-0.0713328	16.6674	0.811693	0.892862	-1.43222	15.987	0.000979821	0.0605732	-1.36088	15.9513	0.000948422	0.0283803
A0A2H0ZW29	A0A2H0ZW29	40S ribosomal protein S3	B9J08_001974	12.5556	159	47.4981	23.0796	23.4826	22.9717	22.9084	22.0295	21.9294	22.1067	22.3235	22.4209	-0.0054135	22.2864	0.985061	0.992198	0.888838	22.7335	0.0243402	0.20919	0.894252	22.7308	0.00095208	0.0283803
A0A2H1A3Y8	A0A2H1A3Y8	Argininosuccinate synthase	B9J08_000686	10.8889	105	50.7214	19.705	19.809	19.6067	19.7489	20.0216	20.1069	20.1678	20.1569	20.2095	0.218904	20.0686	0.122647	0.325676	-0.252228	19.833	0.113238	0.400594	-0.471132	19.9425	0.000966645	0.0284273
A0A2H0ZDI2	A0A2H0ZDI2	DNA-directed DNA polymerase	B9J08_005391	4.77778	43	49.7199	13.1052	13.3574	12.8728	14.7049	13.4031	13.5245	11.2692	11.0763	11.198	-2.69632	12.5293	0.000810616	0.0307394	-0.765665	13.4947	0.119159	0.409155	1.93065	12.1465	0.00099638	0.0291037
A0A2H0ZW79	A0A2H0ZW79	Uncharacterized protein	B9J08_002005	12.4444	122	51.2637	16.8451	17.2164	16.5696	17.735	16.4649	16.592	15.9891	15.7726	15.8154	-1.07159	16.3949	0.0211077	0.153101	-0.0536185	16.9038	0.891393	0.955563	1.01797	16.368	0.00105026	0.0304717
A0A2H0ZTD5	A0A2H0ZTD5	S5 DRBM domain-containing protein	B9J08_003560	12.2222	120	59.2527	18.9999	19.1707	18.8897	18.9406	18.5015	18.3404	18.2923	18.5117	18.4522	-0.175402	18.5064	0.359996	0.551085	0.425935	18.8071	0.0605789	0.299892	0.601337	18.7194	0.0010685	0.0305903
A0A2H1A2Y3	A0A2H1A2Y3	Uncharacterized protein	B9J08_000247	3.88889	39	49.6859	16.8854	16.723	16.5845	15.7717	16.4267	15.6842	16.118	15.7585	15.8508	-0.0517736	15.935	0.841452	0.912822	0.770139	16.3459	0.0172696	0.186641	0.821912	16.32	0.00106606	0.0305903
A0A2H0ZLD3	A0A2H0ZLD3	PHD domain-containing protein	B9J08_003022	0.888889	8	30.4171	15.5224	15.4405	16.1659	11.9647	16.5538	16.597	16.8587	16.8317	16.8073	1.79412	15.9355	0.195033	0.402177	0.671125	15.374	0.612636	0.83415	-1.12299	16.2711	0.00111541	0.0317233
A0A2H0ZN83	A0A2H0ZN83	Glycine--tRNA ligase	B9J08_003708	15.2222	199	51.6319	20.6788	20.7113	20.6797	21.003	20.5546	20.6057	21.0712	21.2414	21.0953	0.41487	20.9285	0.0312999	0.180895	-0.0312009	20.7055	0.841062	0.934201	-0.446071	20.9129	0.00112646	0.0318279
A0A2H1A205	A0A2H1A205	Uncharacterized protein	B9J08_001130	6.33333	57	47.8247	14.7478	14.8581	14.8956	15.2627	14.1383	13.9064	13.2371	12.2949	13.4751	-1.43345	13.7191	0.0265897	0.170041	0.398027	14.6348	0.338689	0.64441	1.83147	13.9181	0.00115131	0.0323189
A0A2H0ZMZ8	A0A2H0ZMZ8	GATA-type domain-containing protein	B9J08_003579	1	9	46.2909	15.5062	15.3796	15.4671	15.258	16.562	16.5098	16.23	16.4484	16.0646	0.137758	16.1788	0.726019	0.836127	-0.658911	15.7805	0.125932	0.41701	-0.796668	15.8493	0.00116388	0.0324609
A0A2H0ZPP2	A0A2H0ZPP2	MFS domain-containing protein	B9J08_002065	0.888889	8	19.3676	14.0121	14.8868	14.2849	9.45629	11.4611	11.0112	10.7999	11.7801	12.534	1.06179	11.1738	0.203419	0.411117	3.75174	12.5187	0.000752871	0.0538449	2.68995	13.0496	0.0011826	0.0327715
A0A2H0ZKG1	A0A2H0ZKG1	NAD(P)-bd_dom domain-containing protein	B9J08_002678	9.33333	85	48.8135	19.3765	19.296	19.1789	18.1751	19.1884	20.1109	20.0527	19.7929	20.3236	0.898239	19.6073	0.103353	0.30044	0.125643	19.221	0.794463	0.912944	-0.772596	19.6701	0.00122622	0.0337639
A0A2H1A620	A0A2H1A620	Na_H_Exchanger domain-containing protein	B9J08_000831	2.55556	23	47.8064	14.3478	14.7473	13.7095	15.7485	14.4354	14.4115	11.8265	12.6735	12.2415	-2.61799	13.5562	0.00119982	0.039294	-0.596923	14.5667	0.247865	0.565303	2.02107	13.2577	0.00123623	0.0338242
A0A2H0ZLX0	A0A2H0ZLX0	alpha-1,2-Mannosidase	B9J08_003228	14.8889	142	55.1598	19.2501	19.3144	19.0941	19.6118	19.1326	19.217	18.7151	18.6861	18.7933	-0.58899	19.026	0.00697779	0.0979382	-0.10092	19.27	0.553653	0.797846	0.48807	18.9755	0.00129092	0.0346623
A0A2H1A3F1	A0A2H1A3F1	Repressor of RNA polymerase III transcription MAF1	B9J08_000497	1.66667	15	51.0879	15.0802	15.491	15.3594	12.96	11.9179	11.3271	14.3571	13.8027	13.4808	1.81184	12.9743	0.0111923	0.120262	3.24187	13.6893	0.000335988	0.0372777	1.43002	14.5952	0.00128678	0.0346623
A0A2H1A606	A0A2H1A606	FAD-binding FR-type domain-containing protein	B9J08_000782	4.11111	37	42.502	15.6639	15.4915	15.4692	16.0365	15.0505	14.6075	13.9003	12.6774	14.061	-1.68526	14.3889	0.0171567	0.139817	0.310064	15.3865	0.440624	0.716469	1.99532	14.5439	0.00127746	0.0346623
A0A2H1A675	A0A2H1A675	Histone H1	B9J08_000855	4.55556	41	46.0973	15.476	15.1531	15.2613	17.502	17.4308	17.342	16.7639	16.0771	16.331	-1.03429	16.9078	0.00180495	0.0503314	-2.12809	16.3609	7.02131e-06	0.00758829	-1.09381	15.8437	0.00130751	0.0346771
A0A2H0ZEQ1	A0A2H0ZEQ1	Uncharacterized protein	B9J08_005434	4.44444	40	53.8428	17.1801	17.9034	16.9689	18.0858	16.0143	16.3193	15.374	15.6268	16.204	-1.07154	16.2707	0.105714	0.303856	0.544325	17.0786	0.381946	0.672909	1.61586	16.5429	0.00130273	0.0346771
A0A2H0ZGG0	A0A2H0ZGG0	HD domain-containing protein	B9J08_004741	1.22222	11	43.9878	15.7292	15.5503	15.7016	16.6428	16.3968	16.5256	16.5014	17.0872	16.4647	0.162704	16.6031	0.464369	0.634874	-0.861337	16.091	0.00122047	0.0662614	-1.02404	16.1724	0.0013289	0.0350295
A0A2H0ZNX8	A0A2H0ZNX8	Uncharacterized protein	B9J08_003958	2.88889	26	43.4396	18.6175	18.3784	18.7952	17.9487	18.2474	17.5735	18.0393	17.8008	17.8574	-0.0240535	17.9112	0.904295	0.951369	0.673836	18.2601	0.0176774	0.188931	0.69789	18.2481	0.00137158	0.0359354
A0A2H1A512	A0A2H1A512	Uncharacterized protein	B9J08_000512	8.66667	96	48.8147	18.6733	18.853	18.4599	19.4519	18.3559	18.3234	18.0142	17.9512	18.1116	-0.684743	18.368	0.0692186	0.255096	-0.0483667	18.6862	0.887085	0.954897	0.636376	18.3439	0.00139889	0.0364301
A0A2H0ZG24	A0A2H0ZG24	Ribosome biogenesis protein NSA2 homolog	B9J08_004625	4.77778	46	48.3666	16.6512	16.8255	16.7081	16.1584	15.5467	15.5533	15.9216	15.7691	16.193	0.208453	15.857	0.410608	0.591489	0.975455	16.2405	0.00352694	0.0984321	0.767002	16.3447	0.00141501	0.0366293
A0A2H1A148	A0A2H1A148	Uncharacterized protein	B9J08_001175	4.77778	45	46.3203	17.1252	17.0811	16.803	17.7718	17.3278	17.5227	16.4191	16.2477	16.1141	-1.28046	16.9005	0.00021967	0.0158272	-0.537625	17.2719	0.0198583	0.197502	0.742837	16.6317	0.00143876	0.0370224
A0A2H0ZDG6	A0A2H0ZDG6	Triacylglycerol lipase	B9J08_005379	6.66667	60	52.8015	14.7728	14.7064	14.5427	15.2867	15.6046	15.8993	15.6574	15.7404	15.3446	-0.0160653	15.5889	0.945831	0.970987	-0.922908	15.1354	0.00568995	0.120215	-0.906842	15.1274	0.0014582	0.0373007
A0A2H0ZM29	A0A2H0ZM29	40S ribosomal protein S8	B9J08_002961	8.11111	92	44.1568	23.3459	23.763	23.253	23.4504	22.5099	22.5971	22.569	22.4105	22.7866	-0.263801	22.7206	0.374173	0.56087	0.601498	23.1532	0.0861379	0.353734	0.865299	23.0213	0.00148645	0.0377995
A0A2H0ZV36	A0A2H0ZV36	ATP-dependent RNA helicase DHH1	B9J08_002289	13.7778	137	51.7836	20.6009	20.9201	20.426	20.4081	20.1263	19.7845	19.9839	19.9631	19.9634	-0.136182	20.0382	0.447488	0.624257	0.542643	20.3776	0.0396057	0.254202	0.678825	20.3096	0.00150576	0.0380666
A0A2H0ZFQ8	A0A2H0ZFQ8	Polynucleotide adenylyltransferase	B9J08_004523	5.55556	59	53.661	15.3731	15.4588	15.1166	15.6833	14.6214	14.6345	14.4859	13.7159	13.9432	-0.931403	14.514	0.0505061	0.220121	0.336461	15.148	0.354774	0.657595	1.26786	14.6823	0.00155984	0.0392047
A0A2H0ZIG9	A0A2H0ZIG9	HPt domain-containing protein	B9J08_004227	5.33333	50	47.8994	16.5204	16.5018	16.6626	15.1484	15.9969	15.0026	16.0568	15.8188	15.7762	0.501277	15.6333	0.140347	0.347292	1.179	15.9721	0.00598264	0.120215	0.677722	16.2228	0.00158405	0.0395829
A0A2H0ZDM1	A0A2H0ZDM1	Uncharacterized protein	B9J08_005430	1.44444	13	45.1204	13.7392	14.1758	13.8296	14.785	13.4674	13.9894	11.4184	12.6183	11.5922	-2.20432	12.9784	0.00432048	0.0778007	-0.16572	13.9977	0.683124	0.872635	2.0386	12.8956	0.00161326	0.0396286
A0A2H0ZKU6	A0A2H0ZKU6	PlsC domain-containing protein	B9J08_002846	7	74	53.8531	14.2424	14.606	13.5732	15.7099	13.8589	13.7662	12.3584	12.4304	12.5828	-1.98778	13.4511	0.0115559	0.122742	-0.304427	14.2928	0.627743	0.841599	1.68335	13.2989	0.00160561	0.0396286
A0A2H0ZJ48	A0A2H0ZJ48	Uncharacterized protein	B9J08_004148	3	27	48.3323	14.1204	15.4251	14.6118	14.5113	14.2138	13.2383	12.097	12.7553	12.9964	-1.37156	13.302	0.0215387	0.153928	0.731316	14.3535	0.173581	0.477905	2.10288	13.6677	0.00161338	0.0396286
A0A2H0ZBX9	A0A2H0ZBX9	CFEM domain-containing protein	B9J08_005545	1	9	41.5806	19.4886	19.1644	20.0982	18.7004	19.9204	20.2012	18.0126	18.3047	17.1566	-1.78268	18.716	0.00823386	0.106892	-0.0236209	19.5955	0.95899	0.983317	1.75906	18.7042	0.00164129	0.0400864
A0A2H0ZWI2	A0A2H0ZWI2	BRCT domain-containing protein	B9J08_002129	1	9	25.7745	14.3518	14.1159	14.3688	15.8082	15.2151	14.8971	15.2792	15.0826	15.1033	-0.151781	15.2309	0.596942	0.743041	-1.02798	14.7928	0.010615	0.154507	-0.8762	14.7169	0.00166141	0.04035
A0A2H0ZXT7	A0A2H0ZXT7	Uncharacterized protein	B9J08_001547	4.55556	46	44.718	14.9157	14.8163	14.4824	17.2216	15.6365	15.2577	13.542	13.7288	13.0865	-2.58617	14.7455	0.00260386	0.0601951	-1.30045	15.3884	0.0448778	0.264314	1.28572	14.0953	0.00168623	0.0407239
A0A2H0ZVV9	A0A2H0ZVV9	Endo/exonuclease/phosphatase domain-containing protein	B9J08_003895	8.55556	79	52.8033	16.757	16.5485	16.9405	16.7672	16.8116	16.7889	16.0827	16.0461	16.066	-0.724296	16.4271	0.00100279	0.0349601	-0.0405625	16.7689	0.79723	0.913268	0.683734	16.4068	0.00169618	0.0407367
A0A2H1A7P6	A0A2H1A7P6	Uncharacterized protein	B9J08_000358	17	162	53.4348	19.5379	19.327	19.7509	19.6063	19.4205	19.2861	18.9396	18.8316	18.9814	-0.520106	19.1776	0.00443872	0.0780446	0.100952	19.4881	0.540333	0.78904	0.621058	19.228	0.00171926	0.0410627
A0A2H0ZJM0	A0A2H0ZJM0	Methionine--tRNA ligase	B9J08_004297	20	196	50.5807	18.6341	18.7739	18.6893	18.5672	18.3426	18.2127	18.2658	18.2716	18.3122	-0.0909503	18.3287	0.4914	0.66044	0.324887	18.5366	0.0493534	0.278168	0.415838	18.4912	0.00173643	0.041245
A0A2H0ZKY4	A0A2H0ZKY4	Uncharacterized protein	B9J08_002878	3.11111	28	47.4375	15.3008	14.5133	16.2464	15.1778	16.3231	16.4881	17.311	17.4468	17.3092	1.35934	16.676	0.0076826	0.102095	-0.642834	15.6749	0.278883	0.596656	-2.00217	16.3546	0.0017925	0.0423442
A0A2H0ZN50	A0A2H0ZN50	Uncharacterized protein	B9J08_003657	4.88889	53	49.9931	18.0406	17.9939	17.0897	18.8483	17.3185	17.2172	15.8912	16.1694	16.5869	-1.57884	17.0053	0.013687	0.127795	-0.0866201	17.7514	0.868792	0.947455	1.49222	16.962	0.0018068	0.0424499
A0A2H0ZXB8	A0A2H0ZXB8	Vacuolar protein-sorting-associated protein 36	B9J08_002455	2.66667	24	40.7666	14.7457	14.8747	14.596	15.631	14.559	14.805	13.4357	13.9356	13.5404	-1.36109	14.3178	0.0073155	0.100217	-0.259539	14.8686	0.445972	0.720724	1.10155	14.188	0.00182897	0.0427385
A0A2H1A695	A0A2H1A695	Uncharacterized protein	B9J08_000875	3.22222	29	50.0085	16.8358	17.2296	16.2459	17.7261	15.7989	16.0275	14.7984	15.3864	15.5752	-1.26418	15.8854	0.0557541	0.230205	0.252914	16.644	0.663578	0.863048	1.51709	16.0119	0.00185299	0.0427798
A0A2H1A7Z7	A0A2H1A7Z7	Uncharacterized protein	B9J08_000463	2.11111	19	49.3655	15.2918	15.6728	16.0352	13.6353	14.1753	14.2216	14.5534	14.6468	14.1795	0.449188	14.2353	0.15395	0.361832	1.65583	14.8387	0.00107314	0.0618557	1.20664	15.0633	0.00185978	0.0427798
A0A2H0ZLF7	A0A2H0ZLF7	Uncharacterized protein	B9J08_003035	3.33333	30	38.277	17.5691	17.6689	17.8684	16.8653	17.669	17.0109	17.0825	17.1561	17.1941	-0.0375344	17.163	0.873732	0.934705	0.520376	17.4419	0.0698026	0.319388	0.557911	17.4232	0.00186042	0.0427798
A0A2H1A5N4	A0A2H1A5N4	DUF2013 domain-containing protein	B9J08_000690	6.22222	56	56.6723	14.4848	15.1865	14.3672	15.5007	14.1661	13.8033	12.9625	13.4844	13.1799	-1.28111	13.8495	0.036539	0.193108	0.18949	14.5848	0.716259	0.888745	1.4706	13.9442	0.00188397	0.043092
A0A2H0ZI00	A0A2H0ZI00	Thioredoxin domain-containing protein	B9J08_004104	0.333333	3	33.6166	12.1685	10.6407	10.9185	13.2894	11.5317	10.7649	14.0773	13.1895	14.2112	1.96397	12.844	0.0306443	0.178877	-0.619426	11.5523	0.472301	0.740035	-2.58339	12.5343	0.00193669	0.0436627
A0A2H0ZKK2	A0A2H0ZKK2	Uncharacterized protein	B9J08_002751	2.22222	20	51.5643	13.6967	14.0871	13.1743	14.4487	13.1871	12.1093	11.926	12.1283	11.9177	-1.25773	12.6195	0.0854492	0.279423	0.404313	13.4506	0.54418	0.791285	1.66205	12.8217	0.0019484	0.0436627
A0A2H0ZWR9	A0A2H0ZWR9	Pyruvate decarboxylase	B9J08_002231	23.2222	303	48.4635	23.7994	24.2019	24.4908	22.8576	23.2211	22.5716	23.11	23.2144	23.3963	0.356818	23.0618	0.118438	0.319604	1.28059	23.5237	0.00200592	0.0821554	0.92377	23.7021	0.00194932	0.0436627
A0A2H0ZLE5	A0A2H0ZLE5	AMPK1_CBM domain-containing protein	B9J08_003038	14.8889	141	48.7533	18.8622	18.7804	19.0501	17.9992	18.8813	18.6081	18.3205	18.486	18.3313	-0.116916	18.4377	0.63086	0.766285	0.401368	18.6969	0.144074	0.441655	0.518284	18.6384	0.00193006	0.0436627
A0A2H0ZGT3	A0A2H0ZGT3	Uncharacterized protein	B9J08_004854	6.66667	60	52.082	15.8019	15.6652	15.9499	17.5203	16.8996	16.9446	16.5623	16.3359	16.588	-0.626109	16.8085	0.0221259	0.155782	-1.31585	16.4636	0.000772238	0.0538449	-0.689745	16.1505	0.00196254	0.0437323
A0A2H0ZGM7	A0A2H0ZGM7	Uncharacterized protein	B9J08_004783	2.33333	21	40.8597	14.1311	14.7745	14.1788	13.3979	13.8219	14.6192	13.1478	11.9171	12.0471	-1.57568	13.1585	0.0180755	0.142592	0.415147	14.1539	0.325424	0.633698	1.99083	13.3661	0.00201469	0.0444362
A0A2H1A1H8	A0A2H1A1H8	BZIP domain-containing protein	B9J08_001270	3	27	48.643	15.734	15.593	15.129	16.253	16.8447	17.0527	16.4906	16.655	16.2599	-0.248298	16.5927	0.346573	0.540164	-1.23148	16.1011	0.0040556	0.108225	-0.983181	15.9769	0.00200745	0.0444362
A0A2H0ZQ12	A0A2H0ZQ12	Ceramide very long chain fatty acid hydroxylase	B9J08_001759	2.11111	22	47.2015	16.0948	15.5034	15.7169	16.4991	14.8946	14.0609	14.3142	13.5197	14.6771	-0.981175	14.6609	0.185757	0.391648	0.620186	15.4616	0.348267	0.654072	1.60136	14.971	0.00202912	0.0445273
A0A2H0ZQ00	A0A2H0ZQ00	Uncharacterized protein	B9J08_001750	2	18	41.6942	18.9914	18.2964	19.1429	18.1121	19.1502	18.9435	17.6962	17.8194	17.2701	-1.14006	18.1653	0.00845707	0.108165	0.0749377	18.7728	0.834667	0.931646	1.215	18.2027	0.0020922	0.0446336
A0A2H0ZLV3	A0A2H0ZLV3	Uncharacterized protein	B9J08_003190	0.555556	5	24.9244	15.0358	13.4379	16.0734	14.4624	15.1412	12.7214	12.2196	11.0231	10.9916	-2.69691	12.7599	0.00875557	0.109824	0.740706	14.4787	0.424497	0.704453	3.43762	13.1302	0.00210094	0.0446336
A0A2H0ZLZ2	A0A2H0ZLZ2	Uncharacterized protein	B9J08_003233	7.66667	69	49.8221	16.4429	16.7606	16.3516	16.4052	16.3381	16.1707	15.8006	15.7868	15.8515	-0.491681	16.0588	0.0143776	0.130851	0.213682	16.4115	0.257368	0.577375	0.705363	16.1657	0.00210623	0.0446336
A0A2H0ZHC5	A0A2H0ZHC5	Uncharacterized protein	B9J08_004688	2	18	47.7144	15.8474	16.0718	15.7031	16.4868	15.7303	15.6098	15.0744	14.8735	15.2062	-0.890923	15.4968	0.0175029	0.14038	-0.0682024	15.9082	0.812175	0.920565	0.822721	15.4627	0.00207984	0.0446336
A0A2H0ZL17	A0A2H0ZL17	Uncharacterized protein	B9J08_002612	5.33333	48	46.2069	15.5916	15.8765	15.5689	15.6184	15.3409	15.1382	14.9079	14.7587	14.9955	-0.478406	15.1266	0.058601	0.234784	0.313211	15.5224	0.173508	0.477905	0.791618	15.2832	0.0020548	0.0446336
A0A2H0ZDW4	A0A2H0ZDW4	Uricase	B9J08_005520	6.22222	56	49.3351	17.9526	18.2716	17.8852	18.7852	18.8023	18.9563	18.6544	18.613	18.6014	-0.225028	18.7354	0.0638696	0.246746	-0.811465	18.4422	0.00124154	0.0662614	-0.586437	18.3297	0.00204809	0.0446336
A0A2H0ZLC1	A0A2H0ZLC1	Uncharacterized protein	B9J08_003011	3.22222	29	37.9896	18.2149	18.3106	18.3289	18.4796	18.2082	17.7459	17.8587	17.8662	17.9025	-0.268792	18.0102	0.217961	0.426088	0.140232	18.2147	0.51213	0.767963	0.409024	18.0803	0.00208512	0.0446336
A0A2H1A2H1	A0A2H1A2H1	DNA replication licensing factor MCM5	B9J08_000087	17.5556	161	51.072	16.1038	16.4058	15.7552	17.4269	16.651	16.7117	15.1865	15.0797	15.2092	-1.77142	16.0442	0.000277927	0.0171639	-0.841605	16.5091	0.0231385	0.205854	0.929818	15.6234	0.00213448	0.0447367
A0A2H1A137	A0A2H1A137	Uncharacterized protein	B9J08_001125	25.1111	249	51.5034	18.0564	18.1157	18.016	18.7521	17.7192	17.786	17.3497	17.3332	17.6965	-0.625944	17.7728	0.0798301	0.271951	-0.023054	18.0742	0.938757	0.976244	0.60289	17.7613	0.00213801	0.0447367
A0A2H0ZD17	A0A2H0ZD17	NLE domain-containing protein	B9J08_005214	15	137	54.045	17.7467	17.6831	17.7059	17.3102	17.1218	16.7661	17.1696	17.0756	17.3474	0.131483	17.1318	0.489601	0.658871	0.645826	17.389	0.0084138	0.142081	0.514343	17.4547	0.00214215	0.0447367
A0A2H0ZCN0	A0A2H0ZCN0	Autophagy-related protein	B9J08_005081	3.33333	30	52.1366	16.3986	16.1363	16.3167	17.45	16.8037	17.0549	15.6087	15.7342	15.5835	-1.46071	16.3725	0.000273565	0.0171394	-0.819004	16.6934	0.00656123	0.123861	0.641703	15.963	0.00219269	0.04495
A0A2H0ZLH0	A0A2H0ZLH0	Uncharacterized protein	B9J08_003073	1.22222	11	44.1425	13.8435	12.943	14.1553	13.5392	13.3247	13.504	11.4096	11.9525	11.6152	-1.79685	12.5575	0.00129613	0.0404355	0.191361	13.5516	0.629196	0.842892	1.98821	12.6532	0.00219395	0.04495
A0A2H0ZXA1	A0A2H0ZXA1	DNA mismatch repair protein	B9J08_002030	3.22222	30	49.3313	14.262	13.9734	13.748	14.483	14.2132	14.0658	12.6755	11.9879	12.7227	-1.792	13.358	0.00132917	0.0407519	-0.259556	14.1242	0.346944	0.652882	1.53244	13.2282	0.00217473	0.04495
A0A2H0ZSN2	A0A2H0ZSN2	Uncharacterized protein	B9J08_003323	12.5556	113	55.2462	18.592	18.6953	18.2476	19.5417	18.5782	18.6813	17.7643	17.82	17.9606	-1.08543	18.391	0.00583867	0.0907935	-0.422078	18.7227	0.188797	0.498271	0.663355	18.18	0.00218098	0.04495
A0A2H0ZD31	A0A2H0ZD31	Carbamoyl-phosphate synthase (glutamine-hydrolyzing)	B9J08_005231	8.77778	89	50.3933	18.5424	18.6934	18.3196	19.0278	18.9138	19.0855	18.9964	19.1485	19.0845	0.0674351	19.0428	0.535123	0.696958	-0.490562	18.7638	0.0110328	0.15744	-0.557997	18.7975	0.00225794	0.0460429
A0A2H1A3Q2	A0A2H1A3Q2	Uncharacterized protein	B9J08_000593	0.777778	7	34.6107	15.229	15.3881	15.1933	15.6819	15.6101	15.5088	12.869	13.9329	11.846	-2.71768	14.2415	0.00179628	0.0503314	-0.33018	15.4352	0.091477	0.362817	2.3875	14.0764	0.00229421	0.0461297
A0A2H0ZD59	A0A2H0ZD59	PH domain-containing protein	B9J08_005263	10.4444	95	52.3267	17.0857	17.404	16.7666	18.1684	16.8348	16.6371	15.8004	16.2266	16.2608	-1.11751	16.6547	0.0358362	0.19197	-0.128015	17.1495	0.77535	0.905702	0.989499	16.5907	0.00228837	0.0461297
A0A2H0ZWH5	A0A2H0ZWH5	Histidinol-phosphatase	B9J08_002114	8.77778	95	49.0598	16.6803	16.3905	16.765	17.1762	17.2134	17.1996	17.4393	17.1283	17.5269	0.168421	17.2806	0.283446	0.484898	-0.584476	16.9042	0.00736826	0.131082	-0.752896	16.9884	0.00227949	0.0461297
A0A2H0ZK62	A0A2H0ZK62	Protein PNS1	B9J08_002588	1.22222	18	46.276	18.262	19.3647	16.8544	19.3863	17.5819	16.7238	14.3494	13.7035	15.8068	-3.27743	16.2586	0.0062176	0.093654	0.263024	18.0289	0.771289	0.905087	3.54046	16.3901	0.00231093	0.0462506
A0A2H1A6V5	A0A2H1A6V5	Uncharacterized protein	B9J08_000060	3.66667	33	44.7709	15.5315	15.8024	15.126	15.9342	15.2136	14.8414	14.0255	14.4182	13.3107	-1.41161	14.6239	0.0127539	0.124814	0.156894	15.4082	0.659685	0.859642	1.5685	14.7024	0.00234335	0.0465526
A0A2H0ZCR9	A0A2H0ZCR9	HMG box domain-containing protein	B9J08_005121	18.1111	173	52.7005	20.0212	19.8932	20.0212	20.7351	20.3681	20.6201	20.2915	20.4515	20.5123	-0.156011	20.4964	0.285723	0.487611	-0.595902	20.2765	0.00393877	0.10576	-0.439891	20.1985	0.00234755	0.0465526
A0A2H0ZP18	A0A2H0ZP18	Uncharacterized protein	B9J08_003981	3.77778	34	52.971	14.861	14.9884	14.5131	17.7532	16.5248	16.486	13.31	12.4794	13.6601	-3.77144	15.0356	0.000154666	0.0139296	-2.13379	15.8544	0.0012393	0.0662614	1.63765	13.9687	0.00241179	0.0473432
A0A2H0ZSG5	A0A2H0ZSG5	D-ser_dehydrat domain-containing protein	B9J08_002690	9.55556	95	55.5051	17.1292	16.97	17.2162	17.598	17.3468	17.1902	17.5264	17.6629	17.7526	0.268997	17.5128	0.118785	0.319942	-0.273198	17.2417	0.133791	0.426326	-0.542195	17.3762	0.00242028	0.0473432
A0A2H0ZWS3	A0A2H0ZWS3	Non-specific serine/threonine protein kinase	B9J08_002235	11.8889	120	50.0129	18.0408	18.3496	17.6376	18.9837	17.5525	17.2333	17.0723	17.0906	17.247	-0.786536	17.5299	0.125069	0.329609	0.0861544	17.9663	0.861816	0.942959	0.87269	17.573	0.00240983	0.0473432
A0A2H1A125	A0A2H1A125	Condensin complex subunit 1	B9J08_001141	4.22222	38	51.2485	16.764	17.6519	16.2733	17.815	16.0707	15.8157	15.0292	15.1739	15.5443	-1.31799	15.9081	0.047377	0.215201	0.329304	16.7318	0.609591	0.833153	1.6473	16.0728	0.00247192	0.0481356
A0A2H1A814	A0A2H1A814	DNA-directed RNA polymerase subunit beta	B9J08_000192	21.5556	220	47.8466	17.3129	17.6174	17.39	17.4173	16.7024	16.3825	16.7715	16.6537	16.98	-0.0323604	16.8179	0.911868	0.953905	0.606029	17.1371	0.072948	0.325443	0.638389	17.1209	0.0025143	0.0487413
A0A2H0ZJ76	A0A2H0ZJ76	Uncharacterized protein	B9J08_004187	3.55556	43	59.2303	16.2946	16.5023	16.3054	15.38	15.3762	15.5019	15.6676	15.8763	15.6903	0.325382	15.582	0.0895714	0.285702	0.94806	15.8934	0.000744108	0.0538449	0.622678	16.0561	0.00254573	0.0491303
A0A2H0ZJG9	A0A2H0ZJG9	Uncharacterized protein	B9J08_004232	14.6667	147	55.4976	19.024	19.6341	18.9603	19.5056	18.404	18.3797	18.362	18.2843	18.4044	-0.412871	18.5567	0.231491	0.439528	0.443024	18.9846	0.261003	0.579825	0.855895	18.7782	0.00255798	0.0491473
A0A2H0ZMD9	A0A2H0ZMD9	CBM21 domain-containing protein	B9J08_003404	4.22222	38	47.8201	15.6555	15.789	15.4621	16.2741	15.8949	16.13	14.7357	14.8185	15.0263	-1.23949	15.4799	0.000519125	0.0245595	-0.464135	15.8676	0.0431933	0.258452	0.775354	15.2479	0.00264497	0.0494987
A0A2H0ZD77	A0A2H0ZD77	Uncharacterized protein	B9J08_005269	22.7778	224	53.5126	18.8471	19.2262	18.6951	19.1059	18.8602	18.8207	18.2962	18.2656	18.1625	-0.687517	18.5852	0.00103574	0.0355357	-0.00614309	18.9259	0.9731	0.989008	0.681374	18.5821	0.00260347	0.0494987
A0A2H0ZPC7	A0A2H0ZPC7	DNA polymerase	B9J08_001960	15.7778	147	52.3599	16.5485	16.7006	16.3526	16.9654	16.5475	16.5081	15.6953	16.0169	15.7208	-0.862659	16.2423	0.00381855	0.074104	-0.139761	16.6038	0.486331	0.749167	0.722898	16.1725	0.00261903	0.0494987
A0A2H0ZDJ7	A0A2H0ZDJ7	DNL-type domain-containing protein	B9J08_005409	4.33333	39	48.8072	16.8361	16.5547	17.1106	16.0873	16.678	16.2706	15.608	15.9428	14.8812	-0.867976	15.9113	0.0330615	0.184896	0.488515	16.5895	0.0738478	0.326092	1.35649	16.1555	0.00264374	0.0494987
A0A2H0ZVB7	A0A2H0ZVB7	Altered inheritance of mitochondria protein 24, mitochondrial	B9J08_002357	5.44444	49	51.2466	16.682	17.1743	16.4546	17.3817	15.5533	15.731	15.1159	15.0481	15.9618	-0.846758	15.7986	0.166229	0.372915	0.548273	16.4962	0.325895	0.634329	1.39503	16.0728	0.00264371	0.0494987
A0A2H1A2F0	A0A2H1A2F0	Uncharacterized protein	B9J08_000084	2	19	49.0389	17.201	16.9812	17.0579	16.7416	16.6716	15.5233	16.3904	16.5869	16.0905	0.0437544	16.3341	0.9069	0.952047	0.767874	16.6961	0.0657555	0.310668	0.724119	16.718	0.00263206	0.0494987
A0A2H0ZYW0	A0A2H0ZYW0	Uncharacterized protein	B9J08_001932	6.55556	76	53.5523	20.6572	20.5537	20.8132	20.5005	21.4386	21.6114	21.2086	21.0305	21.2031	-0.0360795	21.1654	0.906169	0.951712	-0.508797	20.9291	0.139388	0.433195	-0.472718	20.911	0.002671	0.0497703
A0A2H0ZHK0	A0A2H0ZHK0	Uncharacterized protein	B9J08_004633	22.8889	223	53.7381	18.6851	19.0538	18.5888	18.9923	18.2325	18.0175	18.0891	17.8597	18.2179	-0.358523	18.2348	0.226761	0.435526	0.361823	18.595	0.244583	0.563011	0.720345	18.4157	0.00269211	0.0499484
A0A2H0ZK75	A0A2H0ZK75	Zn(2)-C6 fungal-type domain-containing protein	B9J08_004421	3.44444	38	45.0011	15.8834	15.8333	15.7024	15.3925	15.4751	15.0116	15.189	15.2217	15.1416	-0.108966	15.2386	0.602578	0.747473	0.51332	15.5497	0.0367823	0.250298	0.622286	15.4952	0.00270946	0.0499741
A0A2H0ZMW6	A0A2H0ZMW6	40S ribosomal protein S4	B9J08_001686	16.3333	218	50.9761	23.1985	23.593	23.0953	23.0056	22.3305	22.1562	22.4566	22.668	22.6651	0.0991011	22.547	0.690587	0.808616	0.798146	22.8965	0.0229774	0.205854	0.699045	22.9461	0.00271661	0.0499741
A0A2H0ZG68	A0A2H0ZG68	HTH APSES-type domain-containing protein	B9J08_004661	9.11111	85	54.8006	17.2027	17.0536	17.213	17.5611	17.7828	17.8666	16.6881	16.634	16.3585	-1.17667	17.1485	0.000212582	0.0155761	-0.580435	17.4466	0.00527166	0.118695	0.596233	16.8583	0.00275123	0.0500453
A0A2H0ZK91	A0A2H0ZK91	DAGKc domain-containing protein	B9J08_002662	6	54	47.3998	17.1536	16.4878	17.1713	16.4928	17.8509	18.0746	17.9657	17.8876	17.7326	0.389225	17.6673	0.378928	0.564475	-0.535168	17.2052	0.278936	0.596656	-0.924393	17.3998	0.00275521	0.0500453
A0A2H0ZXY8	A0A2H0ZXY8	Exosome complex protein	B9J08_001610	3.33333	32	46.9013	17.3242	17.0408	17.2946	16.5492	16.8531	16.3257	16.7508	16.5002	16.6224	0.0484686	16.6002	0.797257	0.883773	0.643843	16.8979	0.0125179	0.165	0.595374	16.9222	0.00275054	0.0500453
A0A2H0ZZL7	A0A2H0ZZL7	Uncharacterized protein	B9J08_001313	1.44444	13	50.0605	15.7847	13.8201	14.3681	14.1778	16.203	15.2501	11.4836	12.7371	11.4995	-3.30359	13.5585	0.0015614	0.0465513	-0.552699	14.934	0.450728	0.72651	2.7509	13.2822	0.00278788	0.0504268
A0A2H1A567	A0A2H1A567	Non-specific serine/threonine protein kinase	B9J08_000524	10.5556	102	51.4591	16.2385	16.2557	15.9503	16.523	16.345	16.4422	15.4602	15.3758	15.5782	-0.965321	15.954	0.000588141	0.0257925	-0.288525	16.2924	0.11638	0.404241	0.676795	15.8098	0.00281011	0.0506171
A0A2H1A5F4	A0A2H1A5F4	Uncharacterized protein	B9J08_000729	9.44444	93	50.5253	17.1223	17.3172	16.9244	17.6113	16.9835	16.9682	16.3569	16.5662	16.5313	-0.702899	16.8362	0.0148089	0.13211	-0.0663856	17.1545	0.776795	0.905896	0.636514	16.803	0.00283041	0.0507712
A0A2H0ZW78	A0A2H0ZW78	Pentafunctional AROM polypeptide	ARO1	31.3333	320	51.9256	19.2028	19.384	19.2371	19.256	18.9832	18.9517	18.8213	18.9164	18.8904	-0.187583	18.9698	0.164877	0.372409	0.211028	19.1691	0.157263	0.45887	0.398612	19.0753	0.00285555	0.0510106
A0A2H0ZL15	A0A2H0ZL15	Zn(2)-C6 fungal-type domain-containing protein	B9J08_002853	2.33333	21	46.3582	13.6662	13.8313	13.4969	14.7547	12.5084	13.0752	12.0734	12.3469	12.6263	-1.09723	12.8975	0.124131	0.328208	0.218702	13.5555	0.725375	0.893093	1.31594	13.0068	0.0028991	0.0513639
A0A2H0ZWY8	A0A2H0ZWY8	Mitochondrial zinc maintenance protein 1, mitochondrial	B9J08_002311	3.11111	28	39.8348	19.3962	19.5515	19.2676	18.6814	19.022	18.6897	18.6853	18.906	18.9924	0.0635113	18.8295	0.677779	0.799683	0.607365	19.1014	0.00580517	0.120215	0.543854	19.1332	0.00289113	0.0513639
A0A2H1A806	A0A2H1A806	MARVEL domain-containing protein	B9J08_000471	1	9	42.0739	15.7873	16.0522	15.4301	15.7745	15.2287	14.6719	14.414	13.1744	14.4587	-1.20932	14.6204	0.0378965	0.196435	0.531481	15.4908	0.157752	0.45887	1.7408	14.8861	0.00291804	0.0514885
A0A2H1A6I4	A0A2H1A6I4	Uncharacterized protein	B9J08_000997	8.66667	93	48.1596	17.9308	18.1809	18.3358	15.8251	16.3275	16.0498	17.5111	17.667	17.5297	1.50182	16.8184	8.64459e-05	0.0124569	2.08174	17.1083	2.70785e-05	0.00950234	0.579915	17.8592	0.00295589	0.0519443
A0A2H0ZM61	A0A2H0ZM61	Uncharacterized protein	B9J08_003324	0.666667	6	35.2183	13.8692	13.9724	13.3201	15.0936	12.8444	11.4054	12.1143	12.5865	11.9383	-0.901447	12.6637	0.362704	0.552142	0.606098	13.4175	0.529562	0.78328	1.50755	12.9668	0.0029995	0.0523938
A0A2H0ZPD2	A0A2H0ZPD2	Mitochondrial glycine transporter	B9J08_001964	2.66667	24	47.0062	14.8862	15.027	14.5178	16.7928	12.8635	11.0044	13.628	13.9939	13.3588	0.106655	13.6069	0.941306	0.969104	1.25674	14.1819	0.40038	0.686619	1.15009	14.2353	0.00300571	0.0523938
A0A2H1A6E6	A0A2H1A6E6	Uncharacterized protein	B9J08_000966	12	111	47.8024	16.5316	16.8535	16.2683	17.1377	16.2341	16.2131	15.8179	15.6578	15.8107	-0.766198	16.1452	0.0326078	0.183605	0.0228253	16.5397	0.94305	0.97859	0.789023	16.1566	0.00305212	0.0527773
A0A2H0ZWD1	A0A2H0ZWD1	Uncharacterized protein	B9J08_002088	5.77778	54	46.0698	17.7874	17.6112	17.7734	17.6849	18.0187	18.3502	18.2453	18.0659	18.2988	0.185427	18.1106	0.362349	0.551988	-0.293938	17.871	0.174767	0.478796	-0.479365	17.9637	0.00305141	0.0527773
A0A2H1A147	A0A2H1A147	Tom37 domain-containing protein	B9J08_001187	1.22222	11	44.7943	16.3869	16.7804	16.847	16.7163	15.5666	16.1128	15.9509	15.8549	16.0538	-0.178657	16.0425	0.574091	0.726542	0.539559	16.4017	0.138877	0.432853	0.718216	16.3123	0.00306745	0.0528311
A0A2H1A764	A0A2H1A764	Uncharacterized protein	B9J08_000170	2.55556	23	52.6803	14.9697	15.2095	13.9769	16.506	14.7197	14.1533	12.4007	13.3103	12.9692	-2.23292	14.0099	0.0122803	0.124096	-0.407656	14.9225	0.563317	0.803437	1.82527	13.8061	0.00314495	0.0539508
A0A2H0ZYL6	A0A2H0ZYL6	Protein kinase domain-containing protein	B9J08_001824	8.44444	85	50.0863	15.9285	16.0755	15.8692	16.367	15.8193	15.7996	15.2147	15.0491	15.4542	-0.755932	15.6173	0.0157517	0.135482	-0.0375463	15.9765	0.863329	0.943159	0.718385	15.5985	0.00319958	0.0546711
A0A2H0ZYB2	A0A2H0ZYB2	Uncharacterized protein	B9J08_001728	4.55556	41	44.0456	16.5857	16.9402	16.6979	16.8441	16.1267	16.0969	15.9204	16.1141	16.2186	-0.271547	16.2201	0.30802	0.505916	0.385375	16.5486	0.168751	0.472108	0.656923	16.4128	0.00326827	0.0556248
A0A2H0ZY66	A0A2H0ZY66	AA_permease domain-containing protein	B9J08_001672	1	9	39.2414	14.5913	13.6767	13.1772	15.1335	13.1694	12.4207	10.977	12.0689	11.8529	-1.94158	12.6037	0.0413047	0.201952	0.240504	13.6948	0.76335	0.901697	2.18208	12.724	0.00336445	0.0558534
A0A2H0ZLY5	A0A2H0ZLY5	Zn(2)-C6 fungal-type domain-containing protein	B9J08_002891	3.88889	35	37.2305	13.939	13.5257	13.5594	14.7233	13.8351	14.1315	14.464	15.4239	15.0295	0.742527	14.6012	0.0813333	0.273835	-0.555208	13.9523	0.128011	0.419236	-1.29773	14.3236	0.00336359	0.0558534
A0A2H0ZNX5	A0A2H0ZNX5	Uncharacterized protein	B9J08_003935	9.77778	98	46.6798	18.835	18.7014	18.8771	18.5676	18.5913	18.4919	18.4267	18.2279	18.4285	-0.189267	18.4556	0.128941	0.33338	0.254222	18.6774	0.0579209	0.29483	0.443489	18.5827	0.00332114	0.0558534
A0A2H0ZFP4	A0A2H0ZFP4	Uncharacterized protein	B9J08_004504	29.6667	291	54.262	18.6752	19.1755	18.5905	19.2007	18.1115	18.0142	18.0452	18.0641	18.1651	-0.35069	18.2668	0.312501	0.509837	0.371594	18.628	0.332056	0.638841	0.722284	18.4526	0.00330888	0.0558534
A0A2H0ZP88	A0A2H0ZP88	Uncharacterized protein	B9J08_004071	2.11111	20	43.8569	15.6826	15.5428	15.2514	16.1839	14.5912	12.6974	13.919	14.3248	14.7767	-0.150685	14.4155	0.865231	0.927907	1.00145	14.9916	0.273672	0.591542	1.15213	14.9162	0.00334243	0.0558534
A0A2H0ZDM5	A0A2H0ZDM5	Uncharacterized protein	B9J08_005426	11	104	49.2447	16.9466	17.1623	16.9087	17.1457	16.3978	16.0384	16.4409	16.4602	16.554	-0.0422503	16.5062	0.888516	0.943285	0.478562	16.7666	0.154928	0.457085	0.520812	16.7454	0.00337213	0.0558534
A0A2H0ZIU6	A0A2H0ZIU6	Uncharacterized protein	B9J08_004382	1.88889	33	51.2186	18.3376	18.5969	18.3132	16.1997	18.4047	18.1478	18.0042	17.4921	17.4637	0.0692693	17.6187	0.909099	0.953168	0.831849	18	0.195909	0.503517	0.76258	18.0346	0.00333584	0.0558534
A0A2H1A4V0	A0A2H1A4V0	Eukaryotic translation initiation factor 2A	B9J08_000965	20.8889	204	51.7623	19.2801	19.4485	19.2404	19.0373	18.827	18.5815	18.9958	18.6905	18.8075	0.0159829	18.8232	0.921098	0.958266	0.507743	19.0691	0.0148843	0.175712	0.49176	19.0771	0.00342285	0.0564771
A0A2H0ZYK3	A0A2H0ZYK3	Uncharacterized protein	B9J08_001831	0.888889	8	48.3423	12.7975	13.7441	15.8421	17.1263	16.8229	17.4535	17.3948	17.1305	17.1981	0.106878	17.1877	0.596553	0.742985	-3.00635	15.6311	0.00673074	0.12488	-3.11322	15.6845	0.00345601	0.0568073
A0A2H0ZKS1	A0A2H0ZKS1	Endoplasmic reticulum chaperone BiP	B9J08_002819	29.1111	343	54.2197	23.1807	23.1422	23.2519	22.5538	23.537	23.588	23.7632	23.6355	23.5236	0.414439	23.4335	0.211243	0.419784	-0.0346762	23.209	0.910119	0.964104	-0.449115	23.4162	0.00349096	0.0571644
A0A2H0ZDP5	A0A2H0ZDP5	Aminotran_1_2 domain-containing protein	B9J08_005453	11.1111	103	50.1527	18.0526	18.5283	17.7086	19.3504	18.2042	17.9286	17.0762	17.3033	17.1882	-1.30515	17.8418	0.010924	0.118953	-0.39791	18.2954	0.369597	0.666167	0.907243	17.6429	0.00360597	0.0586702
A0A2H0ZWD3	A0A2H0ZWD3	AA_permease domain-containing protein	B9J08_002067	2.11111	25	43.9859	16.2093	16.1678	15.5794	16.668	15.3765	15.5434	14.8405	14.701	15.2619	-0.928166	15.3986	0.0504962	0.220121	0.122851	15.9241	0.763408	0.901697	1.05102	15.46	0.00361006	0.0586702
A0A2H1A0X1	A0A2H1A0X1	GP-PDE domain-containing protein	B9J08_001064	2	18	46.2386	10.8731	10.9176	9.32069	15.0622	13.9019	14.0058	13.0481	12.8636	12.6578	-1.46682	13.5899	0.00851922	0.108639	-3.95284	12.3469	0.0005411	0.0493633	-2.48603	11.6135	0.00364028	0.0589398
A0A2H0ZT83	A0A2H0ZT83	Malate dehydrogenase	B9J08_003466	15.6667	176	46.248	20.4516	20.1315	20.8393	19.5429	21.1268	21.4637	21.3131	21.2942	21.1409	0.53825	20.9802	0.306729	0.505476	-0.236983	20.5926	0.659795	0.859642	-0.775234	20.8618	0.0036594	0.0590283
A0A2H0ZWF0	A0A2H0ZWF0	Uncharacterized protein	B9J08_002108	5.55556	50	48.6743	20.2395	20.4281	19.5973	22.1992	20.5994	20.1424	18.8807	19.1893	19.2605	-1.87016	20.0453	0.010127	0.114533	-0.892019	20.5343	0.153862	0.454987	0.978143	19.5993	0.00371686	0.0597323
A0A2H0ZBY9	A0A2H0ZBY9	Arrestin_N domain-containing protein	B9J08_005555	0.333333	3	49.8609	13.7596	14.8343	13.7863	12.4849	10.6701	12.2053	10.56	12.4485	9.6897	-0.887373	11.3431	0.351576	0.543779	2.33997	12.9567	0.00746362	0.131819	3.22734	12.5131	0.00374673	0.0599893
A0A2H1A145	A0A2H1A145	Uncharacterized protein	B9J08_001147	2.22222	20	38.3365	19.1482	19.2798	19.0801	19.3926	18.8347	19.0338	19.5092	19.5327	19.5868	0.455867	19.315	0.0264652	0.169796	0.0823248	19.1282	0.643476	0.8507	-0.373542	19.3561	0.00386175	0.0611514
A0A2H0ZIR0	A0A2H0ZIR0	Adenosylhomocysteinase	B9J08_004352	22	224	47.9531	22.8442	23.2681	22.6828	23.5567	22.3641	22.3124	22.101	22.0446	22.3844	-0.567723	22.4605	0.154445	0.361832	0.18732	22.838	0.632337	0.844484	0.755043	22.5542	0.00385848	0.0611514
A0A2H0ZWJ7	A0A2H0ZWJ7	Uncharacterized protein	B9J08_002157	4.55556	41	42.5046	14.7275	14.7092	14.8547	15.0468	15.5165	15.6501	15.394	15.3779	15.3983	-0.0143777	15.3973	0.948507	0.972367	-0.640644	15.0841	0.0276616	0.22227	-0.626266	15.0769	0.00384335	0.0611514
A0A2H1A1R1	A0A2H1A1R1	Zn(2)-C6 fungal-type domain-containing protein	B9J08_001371	5	45	51.5665	15.7155	15.4732	15.3439	16.789	16.3738	16.3832	14.9214	14.5486	14.7007	-1.79172	15.6194	9.4639e-05	0.0127851	-1.00443	16.0131	0.00199378	0.0821554	0.787286	15.1172	0.00388074	0.0612279
A0A2H1A7C4	A0A2H1A7C4	DH domain-containing protein	B9J08_000228	3	27	50.7217	13.2129	12.9876	13.3407	11.7741	12.5841	12.5705	10.2663	11.1552	8.3356	-2.39053	11.1143	0.024261	0.162792	0.870837	12.745	0.0532418	0.287346	3.26137	11.5497	0.0039676	0.0616826
A0A2H0ZGZ0	A0A2H0ZGZ0	Pantothenate kinase	B9J08_004866	1.88889	17	45.655	14.2417	14.6276	13.8204	14.2897	13.1425	13.4438	13.1951	11.9408	12.3439	-1.13204	13.0593	0.0554417	0.229354	0.604606	13.9276	0.175655	0.479297	1.73665	13.3616	0.00398177	0.0616826
A0A2H1A5D3	A0A2H1A5D3	PRA1 family protein	B9J08_000603	4.77778	43	48.973	18.0624	18.5836	17.5717	19.0804	17.34	16.8662	15.9516	16.5881	17.1176	-1.20978	17.1573	0.0932648	0.289699	0.310366	17.9174	0.622453	0.83906	1.52015	17.3125	0.00399517	0.0616826
A0A2H1A7M2	A0A2H1A7M2	Protein YOP1	B9J08_001043	2.33333	31	52.0283	17.9299	17.9564	17.8088	17.9654	17.5105	17.2826	17.2958	17.5873	17.3442	-0.177038	17.4976	0.41625	0.596377	0.312248	17.7423	0.161354	0.462864	0.489286	17.6537	0.00398661	0.0616826
A0A2H0ZWQ7	A0A2H0ZWQ7	HIT-type domain-containing protein	B9J08_002215	1	9	44.9567	13.8518	14.1599	14.3109	15.3515	14.8049	15.2095	15.1019	14.8069	15.045	-0.137367	15.0533	0.563584	0.718532	-1.01442	14.6148	0.00616875	0.120215	-0.877055	14.5461	0.00394504	0.0616826
A0A2H0ZD72	A0A2H0ZD72	Vacuolar protein sorting-associated protein 27	B9J08_004948	5.77778	60	48.9355	16.8595	16.8105	16.8336	17.3007	17.3767	16.9421	17.166	17.3312	17.2961	0.0579543	17.2355	0.723144	0.834085	-0.371944	17.0205	0.0561534	0.292681	-0.429898	17.0495	0.00397184	0.0616826
A0A2H0ZC89	A0A2H0ZC89	Uncharacterized protein	B9J08_004949	2.66667	24	41.104	15.5905	15.7474	16.6833	16.7673	16.7849	17.3968	14.3184	14.9071	14.6569	-2.35554	15.8052	7.50381e-05	0.0120144	-0.975915	16.495	0.0289115	0.227122	1.37962	15.3173	0.00402118	0.0618632
A0A2H1A795	A0A2H1A795	PPR_long domain-containing protein	B9J08_000201	6.77778	61	54.3541	16.672	17.0154	16.417	17.1669	15.9273	16.0804	15.3292	15.9693	15.8613	-0.671636	16.0557	0.121288	0.323659	0.309915	16.5465	0.427814	0.70681	0.981551	16.2107	0.0040488	0.0619976
A0A2H0ZVR3	A0A2H0ZVR3	rRNA adenine N(6)-methyltransferase	B9J08_002508	5.88889	53	44.6868	16.1228	16.3978	15.5951	16.8842	15.3468	14.8361	14.8817	15.1773	15.098	-0.636689	15.3707	0.265979	0.47087	0.349577	15.8638	0.546629	0.792713	0.986267	15.5455	0.0040586	0.0619976
A0A2H0ZND5	A0A2H0ZND5	RRM domain-containing protein	B9J08_003433	3.66667	37	45.1037	17.3913	17.6808	17.3632	16.346	16.291	14.9117	16.6287	17.0673	16.596	0.914412	16.3068	0.0676447	0.252242	1.62886	16.664	0.00651475	0.123523	0.714447	17.1212	0.00408444	0.0621727
A0A2H0ZNN8	A0A2H0ZNN8	PCI domain-containing protein	B9J08_003849	9.33333	93	54.3614	18.7908	19.0948	18.4276	19.6502	18.3137	18.0433	17.8873	18.0661	18.1204	-0.644468	18.3468	0.166373	0.372957	0.102012	18.7201	0.823938	0.926213	0.74648	18.3978	0.00417953	0.0633968
A0A2H0ZDA5	A0A2H0ZDA5	1,2-dihydroxy-3-keto-5-methylthiopentene dioxygenase	ADI1	4.11111	44	45.8502	16.4385	15.9958	16.3172	15.9511	16.3673	16.1044	16.8032	17.1315	16.8722	0.794699	16.5383	0.00353122	0.0713339	0.109591	16.1957	0.595516	0.823286	-0.685108	16.5931	0.00427991	0.0644671
A0A2H0ZM40	A0A2H0ZM40	Uncharacterized protein	B9J08_003283	0.666667	6	53.8664	15.7614	14.7127	14.3549	12.3126	13.2538	11.8716	10.5281	12.7978	12.7106	-0.467171	12.2458	0.554113	0.712502	2.46368	13.7112	0.00300365	0.0959158	2.93085	13.4776	0.00427322	0.0644671
A0A2H0ZNY4	A0A2H0ZNY4	TEA domain-containing protein	B9J08_003950	1.77778	16	40.0712	13.0141	12.6173	12.5027	15.4765	14.3461	15.0109	14.0717	13.7345	13.773	-1.08474	14.4021	0.0173011	0.139817	-2.23311	13.8279	0.000760372	0.0538449	-1.14837	13.2856	0.00430835	0.0646701
A0A2H0ZG59	A0A2H0ZG59	Uncharacterized protein	B9J08_004648	11.6667	131	46.8057	19.9883	19.7576	19.9367	21.5481	21.0286	21.367	20.4995	20.1938	20.5738	-0.892197	20.8685	0.00207713	0.0544207	-1.42039	20.6044	0.000115201	0.0216527	-0.52819	20.1583	0.00446657	0.0652331
A0A2H1A778	A0A2H1A778	Calcium-translocating P-type ATPase, PMCA-type	B9J08_000175	5.44444	49	48.4089	14.6266	14.7131	14.5712	15.2345	14.8791	15.0897	12.0032	12.4368	13.7448	-2.33948	13.898	0.0024571	0.0593898	-0.430743	14.8524	0.0671845	0.314327	1.90873	13.6826	0.00437689	0.0652331
A0A2H0ZVU1	A0A2H0ZVU1	DNA topoisomerase 2	B9J08_002521	15.4444	139	51.5328	17.7214	18.0088	17.6733	18.3841	17.772	17.8657	17.2176	17.3393	17.3264	-0.712812	17.6508	0.00769908	0.102095	-0.206062	17.9042	0.348693	0.654072	0.50675	17.5478	0.0044445	0.0652331
A0A2H0ZF20	A0A2H0ZF20	Lon protease homolog, mitochondrial	PIM1	27.6667	293	58.0607	19.0227	18.9729	19.1151	18.838	19.1073	19.0528	18.6154	18.7632	18.5699	-0.349868	18.8244	0.0254402	0.165629	0.0375427	19.0181	0.767492	0.903313	0.38741	18.8432	0.00442143	0.0652331
A0A2H1A7E2	A0A2H1A7E2	SWIRM domain-containing protein	B9J08_001012	3.11111	35	51.697	16.7264	14.7932	15.9692	13.4906	13.0344	12.574	13.7295	14.1136	13.7474	0.830509	13.4482	0.0469529	0.213886	2.79663	14.4313	0.00177663	0.0775795	1.96612	14.8465	0.00443406	0.0652331
A0A2H0ZN88	A0A2H0ZN88	PCI domain-containing protein	B9J08_003669	14.5556	163	46.4353	18.6323	19.1869	18.3489	19.474	18.0874	17.9342	17.7096	17.8608	17.9354	-0.663263	18.1669	0.151488	0.360419	0.224166	18.6106	0.63675	0.847526	0.887428	18.279	0.00440881	0.0652331
A0A2H0ZLI6	A0A2H0ZLI6	Mediator of RNA polymerase II transcription subunit 18	MED18	5	46	49.7845	16.054	16.0391	16.2593	15.7796	16.3592	16.6656	16.6336	16.6957	16.5565	0.360489	16.4484	0.187963	0.393112	-0.150663	16.1928	0.573939	0.811626	-0.511152	16.3731	0.00445686	0.0652331
A0A2H1A7G3	A0A2H1A7G3	Squalene monooxygenase	B9J08_000261	11.4444	121	47.1743	17.842	18.4236	18.0461	18.3676	17.1393	16.6274	16.9561	17.1483	17.572	-0.152598	17.3018	0.74573	0.849484	0.725812	17.741	0.156267	0.45887	0.878409	17.6647	0.00444758	0.0652331
A0A2H0ZLK8	A0A2H0ZLK8	Uncharacterized protein	B9J08_003092	7.66667	74	47.7313	16.9103	17.309	16.4748	18.3219	17.2184	17.2756	16.0102	15.6151	16.069	-1.70723	16.7517	0.00181509	0.0503314	-0.707294	17.2517	0.0993503	0.377409	0.999933	16.3981	0.00454525	0.0653801
A0A2H0ZXC8	A0A2H0ZXC8	Phosphatidylglycerol/phosphatidylinositol transfer protein	B9J08_002461	5	63	51.2576	21.116	20.5951	20.9632	22.4423	21.8746	22.3263	21.4147	21.5321	21.4976	-0.732914	21.848	0.00459401	0.0796132	-1.32296	21.5529	0.000690634	0.0535755	-0.590043	21.1865	0.00458319	0.0653801
A0A2H0ZUH7	A0A2H0ZUH7	Uncharacterized protein	B9J08_004032	8.77778	93	54.7718	18.2428	18.0127	18.2205	18.9592	18.7899	19.1193	18.62	18.5666	18.5173	-0.388149	18.762	0.0164989	0.137522	-0.79745	18.5574	0.00105419	0.0615846	-0.4093	18.3633	0.00456415	0.0653801
A0A2H1A7C0	A0A2H1A7C0	CDP-diacylglycerol--glycerol-3-phosphate 3-phosphatidyltransferase	B9J08_000222	14.5556	156	50.6063	17.1028	17.2273	16.9094	17.2025	16.9007	16.9027	16.6058	16.5922	16.5325	-0.425128	16.7894	0.0228924	0.159106	0.0778522	17.0409	0.641766	0.849986	0.50298	16.8283	0.00454785	0.0653801
A0A2H0ZMA5	A0A2H0ZMA5	TFIIIC_delta domain-containing protein	B9J08_003044	4.66667	42	45.6578	14.4655	14.5908	14.1995	15.9406	14.3784	13.9515	13.5939	13.0765	13.5165	-1.3612	14.0762	0.0443615	0.209819	-0.338205	14.5877	0.544504	0.79149	1.02299	13.9071	0.00459763	0.0653801
A0A2H0ZPU8	A0A2H0ZPU8	Uncharacterized protein	B9J08_001688	5.88889	53	45.0236	18.4579	18.5573	18.029	18.9524	17.9639	17.7288	17.5913	17.7381	17.7801	-0.511928	17.9591	0.156525	0.364636	0.133002	18.2816	0.711564	0.886854	0.64493	18.0256	0.00457391	0.0653801
A0A2H1A471	A0A2H1A471	Trehalose-phosphatase	B9J08_000775	27.2222	269	51.6336	19.6563	20.0086	19.6171	19.8366	19.3446	19.1278	19.0567	19.2445	19.3109	-0.232233	19.3202	0.28432	0.485624	0.324359	19.5985	0.185578	0.493512	0.556592	19.4824	0.00453305	0.0653801
A0A2H1A991	A0A2H1A991	YCII domain-containing protein	B9J08_000478	4.22222	39	44.2147	18.2047	17.5004	18.6073	18.3871	18.9367	19.937	19.0569	19.393	19.2545	0.147888	19.1609	0.71085	0.825482	-0.982778	18.5955	0.0745215	0.327317	-1.13067	18.6695	0.00456213	0.0653801
A0A2H0ZVT9	A0A2H0ZVT9	Methyltransf_11 domain-containing protein	B9J08_002537	5.44444	49	47.986	16.0287	15.5064	16.4337	16.8804	16.1378	16.5771	17.2725	16.9519	16.8614	0.496891	16.7802	0.0725069	0.258642	-0.542153	16.2607	0.125557	0.416985	-1.03904	16.5091	0.00463145	0.0654306
A0A2H0ZMZ1	A0A2H0ZMZ1	Opy2 domain-containing protein	B9J08_003616	2.33333	21	39.6606	14.3712	14.095	14.1615	13.7774	14.0012	13.1849	13.3594	12.3795	12.9863	-0.74605	13.2814	0.103137	0.30044	0.554794	13.9319	0.10872	0.392973	1.30084	13.5588	0.00462417	0.0654306
A0A2H0ZNI5	A0A2H0ZNI5	Uncharacterized protein	B9J08_003799	7.22222	73	44.535	19.4924	19.3217	19.9879	20.7788	20.7284	20.5485	20.5372	20.377	20.1976	-0.314614	20.5279	0.0500822	0.220005	-1.08453	20.1429	0.00128568	0.0677802	-0.769914	19.9856	0.00468523	0.0656986
A0A2H0ZVQ3	A0A2H0ZVQ3	Succinate dehydrogenase [ubiquinone] cytochrome b small subunit	B9J08_003977	2.44444	25	39.4933	17.0942	17.0331	16.782	14.7009	16.293	15.7226	16.2371	16.4814	15.8548	0.618938	15.8816	0.19234	0.397946	1.3976	16.271	0.0128383	0.167168	0.778664	16.5804	0.00469293	0.0656986
A0A2H1A8R7	A0A2H1A8R7	Uncharacterized protein	B9J08_000401	2.22222	20	47.9843	14.3251	13.9432	14.1445	12.8216	13.8634	13.4788	13.3507	13.027	13.0915	-0.231502	13.2722	0.5416	0.703232	0.749693	13.7628	0.0689058	0.317231	0.981195	13.647	0.00469602	0.0656986
A0A2H0ZNP0	A0A2H0ZNP0	Uncharacterized protein	B9J08_003855	2.66667	24	45.9153	14.7279	14.9284	14.2896	15.0565	14.754	14.5793	13.8278	13.3772	13.6091	-1.19191	14.2006	0.00304979	0.0659212	-0.147983	14.7226	0.587816	0.818926	1.04392	14.1266	0.00480355	0.0664997
A0A2H0ZWF7	A0A2H0ZWF7	Uncharacterized protein	B9J08_002126	12.8889	161	54.0069	18.5648	18.4396	18.6418	18.0488	18.9377	18.8585	18.1232	18.1819	17.8391	-0.566962	18.3315	0.0695421	0.255096	-0.0662789	18.5819	0.801986	0.916321	0.500684	18.2984	0.0048148	0.0664997
A0A2H1A1Y6	A0A2H1A1Y6	Signal recognition particle 54 kDa protein	B9J08_001442	8.11111	80	50.4051	17.6959	18.0926	17.5666	17.517	17.201	17.0684	17.2496	17.1175	16.9122	-0.169048	17.1776	0.358147	0.550398	0.522887	17.5236	0.0376966	0.251485	0.691935	17.4391	0.00479053	0.0664997
A0A2H0ZN00	A0A2H0ZN00	Lysophospholipase	B9J08_003621	4.55556	41	50.6545	16.8532	16.7772	16.7427	17.17	17.5451	17.5299	17.3748	17.5113	17.1124	-0.0821824	17.3739	0.646977	0.77834	-0.623957	17.103	0.00616388	0.120215	-0.541775	17.0619	0.00477952	0.0664997
A0A2H0ZP64	A0A2H0ZP64	Multifunctional tryptophan biosynthesis protein	B9J08_004045	13.7778	138	48.9619	19.562	19.6592	19.5956	19.0015	19.4067	19.3851	19.9509	20.2321	19.9311	0.773607	19.6513	0.00231624	0.0582157	0.34112	19.435	0.0544983	0.290388	-0.432488	19.8218	0.00494657	0.0668113
A0A2H0ZZ30	A0A2H0ZZ30	Uncharacterized protein	B9J08_001486	5	45	48.6829	13.2482	12.3925	12.9909	13.4843	12.9211	12.6195	14.2578	13.8769	14.2925	1.13411	13.5754	0.0126387	0.124814	-0.131078	12.9428	0.750658	0.89867	-1.26519	13.5098	0.00497646	0.0668113
A0A2H0ZQ94	A0A2H0ZQ94	Uncharacterized protein	B9J08_003967	2.77778	25	37.3175	12.8938	12.8443	12.6048	13.7726	12.7186	12.0931	11.473	11.1252	10.4581	-1.84268	11.9401	0.0168577	0.138811	-0.0805002	12.8212	0.874095	0.95038	1.76218	11.8999	0.00495468	0.0668113
A0A2H0ZIU7	A0A2H0ZIU7	F-box domain-containing protein	B9J08_004389	4.88889	44	51.4704	14.7081	15.0553	14.6129	14.9707	14.4715	14.1797	13.6816	13.5683	14.142	-0.743372	14.169	0.0517102	0.221989	0.251423	14.6664	0.402891	0.687978	0.994795	14.2947	0.00497613	0.0668113
A0A2H0ZUW8	A0A2H0ZUW8	Uncharacterized protein	B9J08_003617	17.5556	172	46.8479	18.0615	18.1026	18.131	17.8112	18.2749	18.2309	18.468	18.5512	18.3699	0.35737	18.2843	0.0599198	0.237195	-0.00727882	18.102	0.964587	0.985268	-0.364649	18.2807	0.00493857	0.0668113
A0A2H1A1X2	A0A2H1A1X2	E3 ubiquitin-protein ligase	B9J08_001415	6.66667	60	42.9807	14.0209	14.3422	13.6678	14.5591	13.5042	13.2414	12.871	13.0361	12.7512	-0.882106	13.3272	0.0741531	0.260833	0.242069	13.8892	0.583433	0.817032	1.12417	13.4482	0.00491354	0.0668113
A0A2H1A6G2	A0A2H1A6G2	Uncharacterized protein	B9J08_000631	9.22222	83	54.9116	16.6338	16.7433	16.231	17.4011	15.9303	15.9166	15.8352	15.7048	15.9534	-0.58488	16.1236	0.210745	0.41926	0.120062	16.476	0.791134	0.911098	0.704942	16.1836	0.00486797	0.0668113
A0A2H0ZCV5	A0A2H0ZCV5	60S ribosomal protein L8	B9J08_005153	13.6667	154	53.1288	19.2002	19.6288	19.496	19.2026	18.4233	18.3294	18.8663	18.851	19.0206	0.260848	18.7822	0.321555	0.517143	0.789882	19.0467	0.0230153	0.205854	0.529034	19.1771	0.00488495	0.0668113
A0A2H0ZLF9	A0A2H0ZLF9	RRM domain-containing protein	B9J08_003053	2.22222	29	42.954	20.1595	20.1798	20.1269	20.6871	20.0494	20.1696	20.4243	20.4889	20.4493	0.152096	20.3781	0.42806	0.605593	-0.146705	20.2287	0.455076	0.728898	-0.298801	20.3048	0.00495351	0.0668113
A0A2H0ZLU4	A0A2H0ZLU4	PUM-HD domain-containing protein	B9J08_003210	12.2222	133	55.7235	16.8896	17.1004	16.7619	16.9879	16.7038	16.7036	16.3475	16.2827	16.4879	-0.425725	16.5855	0.0284973	0.173539	0.118904	16.8579	0.489281	0.752459	0.544628	16.645	0.00505892	0.0671162
A0A2H0ZWG1	A0A2H0ZWG1	Omp85 domain-containing protein	B9J08_002097	10.2222	95	52.1784	17.2495	17.4666	17.2008	17.7446	16.8827	16.8675	16.7887	16.781	16.9197	-0.335144	16.9974	0.242262	0.451228	0.14067	17.2353	0.616623	0.83668	0.475813	17.0677	0.00506127	0.0671162
A0A2H0ZW54	A0A2H0ZW54	Uncharacterized protein	B9J08_002014	3	27	56.9023	16.9725	16.738	16.9713	16.4873	17.4826	17.4634	17.4355	17.5163	17.2529	0.257079	17.273	0.408176	0.589243	-0.250541	17.0192	0.427726	0.70681	-0.507621	17.1477	0.00502097	0.0671162
A0A2H0ZWQ0	A0A2H0ZWQ0	Clathrin light chain	B9J08_002206	12.2222	110	46.0503	21.2281	21.1898	21.2725	21.756	21.478	21.4827	21.5397	21.5155	21.553	-0.0361521	21.5541	0.770351	0.868151	-0.342067	21.4012	0.0327726	0.241356	-0.305915	21.3831	0.00505164	0.0671162
A0A2H0ZV52	A0A2H0ZV52	Probable metalloprotease ARX1	B9J08_002321	9.77778	99	48.446	17.0631	17.3146	17.3428	16.8151	16.2846	16.2414	16.7819	16.7984	16.7057	0.314966	16.6045	0.148988	0.357819	0.793143	16.8436	0.00747064	0.131819	0.478177	17.0011	0.00512812	0.0677947
A0A2H0ZFP3	A0A2H0ZFP3	Uncharacterized protein	B9J08_004510	8.55556	109	46.1542	19.2288	18.9322	19.0792	19.0346	19.4598	19.2047	19.6496	19.6037	19.3905	0.314895	19.3905	0.072644	0.258642	-0.152955	19.1566	0.358569	0.658836	-0.46785	19.314	0.00526896	0.0692488
A0A2H1A5Y7	A0A2H1A5Y7	Protein transport protein sec16	B9J08_000773	27.1111	305	51.3857	18.6659	18.6145	18.7356	19.0243	18.7923	18.9733	19.0009	18.9619	19.027	0.0666612	18.9633	0.550264	0.709452	-0.257927	18.801	0.0665476	0.313382	-0.324588	18.8343	0.00527015	0.0692488
A0A2H0ZN94	A0A2H0ZN94	C2H2-type domain-containing protein	B9J08_003372	2	18	40.6242	19.2856	19.3006	19.2763	19.4005	19.4229	15.7575	18.9637	19.0321	18.8453	0.753406	18.5704	0.469608	0.639607	1.09385	18.7406	0.307794	0.621306	0.340447	19.1173	0.00531144	0.0695798
A0A2H0ZYX0	A0A2H0ZYX0	Alternative oxidase	B9J08_001930	12.3333	143	49.093	21.1321	21.191	21.1664	21.0819	20.4198	20.5065	20.7701	20.8962	20.5645	0.0742295	20.7065	0.726898	0.83663	0.493749	20.9163	0.042238	0.256814	0.419519	20.9534	0.00534234	0.0697732
A0A2H1A1I0	A0A2H1A1I0	Fatty acid synthase subunit beta	B9J08_001296	72.4444	847	54.2746	21.4922	21.8315	21.6282	21.3408	21.3448	21.2037	21.1616	21.2306	21.2608	-0.078719	21.257	0.462915	0.633953	0.35422	21.4735	0.0356935	0.247131	0.432939	21.4342	0.00538137	0.0700713
A0A2H0ZG92	A0A2H0ZG92	Arginine biosynthesis bifunctional protein ArgJ, mitochondrial	B9J08_004682	9.33333	102	54.8026	16.8414	16.8035	16.9529	17.2242	17.4768	17.3958	17.6704	17.1781	17.6618	0.137859	17.4345	0.462963	0.633953	-0.499637	17.1158	0.0092	0.145683	-0.637496	17.1847	0.00540832	0.0702107
A0A2H0ZN69	A0A2H0ZN69	Nudix hydrolase domain-containing protein	B9J08_003685	2.22222	20	47.5129	16.868	16.7453	16.9234	16.9496	16.4726	16.096	16.1498	16.1119	16.5101	-0.24878	16.3817	0.36557	0.555291	0.339555	16.6758	0.200366	0.508323	0.588335	16.5514	0.00546189	0.0706939
A0A2H0ZN37	A0A2H0ZN37	DUF4050 domain-containing protein	B9J08_003637	5.44444	49	47.6847	15.9839	15.9608	16.3588	15.763	15.8438	15.7925	15.443	15.5361	15.4303	-0.329984	15.6348	0.0703484	0.255592	0.301393	15.9505	0.132596	0.424645	0.631376	15.7855	0.00548048	0.0707228
A0A2H0ZD56	A0A2H0ZD56	Non-specific serine/threonine protein kinase	B9J08_005249	23	223	53.0217	17.3712	17.3825	17.3885	17.1226	17.1381	17.0983	17.0466	17.0312	16.9019	-0.126449	17.0564	0.31699	0.513238	0.261074	17.2502	0.0582541	0.295578	0.387523	17.187	0.00552811	0.0711251
A0A2H1A6J7	A0A2H1A6J7	PHB domain-containing protein	B9J08_000987	13.6667	157	50.3403	19.0578	19.076	18.8109	18.8993	18.7787	18.9176	18.5175	18.6521	18.395	-0.343643	18.6934	0.021542	0.153928	0.116381	18.9234	0.382054	0.672909	0.460023	18.7516	0.00555531	0.0711825
A0A2H0ZEG3	A0A2H0ZEG3	ATP-dependent RNA helicase DBP9	B9J08_005373	9	81	48.2019	15.7552	16.1701	15.6685	15.952	15.0583	14.5996	15.1083	14.5658	15.1609	-0.25834	15.0742	0.531293	0.695152	0.661279	15.534	0.126062	0.41701	0.919619	15.4048	0.00556551	0.0711825
A0A2H0ZNT7	A0A2H0ZNT7	Tryptophan--tRNA ligase	B9J08_003918	18.5556	230	51.1073	20.0114	20.0152	20.1989	19.368	19.7935	19.8274	20.3898	20.4324	20.4307	0.754663	20.0403	0.00187545	0.0516405	0.412165	19.8691	0.0407572	0.255603	-0.342498	20.2464	0.00564809	0.0713939
A0A2H0ZRI5	A0A2H0ZRI5	MFS domain-containing protein	B9J08_002886	1	9	49.1688	14.3736	14.8731	14.3565	15.749	13.8903	13.6769	10.8641	13.4274	11.3982	-2.54217	13.1677	0.0237437	0.161165	0.0956667	14.4866	0.873699	0.950212	2.63784	13.2155	0.00562966	0.0713939
A0A2H0ZXX9	A0A2H0ZXX9	F-actin-capping protein subunit beta	B9J08_002203	8.66667	82	44.1704	19.8263	19.6534	20.2217	18.351	20.1218	20.2818	20.6082	20.6878	20.3763	0.97255	20.0712	0.101854	0.299873	0.315581	19.7427	0.568542	0.807161	-0.656969	20.2289	0.0056208	0.0713939
A0A2H0ZQK7	A0A2H0ZQK7	Uncharacterized protein	B9J08_001917	25.3333	317	52.4196	23.2333	23.3891	23.2353	22.6396	22.8404	22.5306	22.9493	22.8536	22.9366	0.243006	22.7917	0.10894	0.308418	0.615704	22.978	0.00421412	0.110411	0.372698	23.0995	0.00564165	0.0713939
A0A2H0ZXV1	A0A2H0ZXV1	H/ACA ribonucleoprotein complex subunit	B9J08_001573	2.33333	30	50.2895	16.5966	16.7203	17.2236	15.5921	17.135	17.1036	17.6454	18.1	17.4764	1.13036	17.1754	0.0430334	0.207395	0.236567	16.7285	0.620382	0.838646	-0.893792	17.2937	0.00572061	0.0720996
A0A2H0ZMA0	A0A2H0ZMA0	Uncharacterized protein	B9J08_003343	0.666667	6	51.27	13.5358	14.0567	13.3153	14.6441	14.005	13.6321	12.5575	11.8034	11.1099	-2.27013	12.9587	0.00320747	0.0683048	-0.457799	13.8648	0.256336	0.575417	1.81233	12.7298	0.00575359	0.0723045
A0A2H1A6R3	A0A2H1A6R3	Autophagy-related protein 11	B9J08_000011	12.2222	110	49.0146	16.2029	16.4269	15.8259	16.5095	15.9311	15.9352	15.3461	15.534	15.3587	-0.71232	15.7691	0.0153943	0.134443	0.026594	16.1386	0.918099	0.968035	0.738914	15.7824	0.005818	0.072887
A0A2H0ZJ33	A0A2H0ZJ33	60S ribosomal protein L8	B9J08_004434	3.66667	34	47.6442	21.7125	21.8935	21.8669	20.5523	20.9835	20.8283	20.9875	21.4778	21.3338	0.478308	21.0272	0.0347156	0.189796	1.03624	21.3062	0.000375105	0.039524	0.557932	21.5453	0.00584022	0.072887
A0A2H0ZQP9	A0A2H0ZQP9	Conserved oligomeric Golgi complex subunit 2	B9J08_004090	2.55556	23	37.5198	16.5886	16.7036	16.5101	16.349	16.5249	16.2966	16.2424	15.9791	16.0501	-0.299665	16.2403	0.0978465	0.295178	0.21057	16.4955	0.194348	0.501796	0.510235	16.3456	0.00590614	0.072887
A0A2H1A667	A0A2H1A667	V-type proton ATPase subunit F	B9J08_000867	6.11111	55	56.2473	19.8143	19.398	19.7974	19.5133	19.9347	20.3637	20.3565	20.4401	20.056	0.346956	20.1107	0.186357	0.39203	-0.267307	19.8036	0.31547	0.625612	-0.614263	19.9771	0.00591796	0.072887
A0A2H0ZKQ0	A0A2H0ZKQ0	Acyl-CoA desaturase	B9J08_002798	1.77778	16	48.9023	16.193	16.7503	16.3732	16.2663	15.7639	15.8531	15.6423	15.8942	15.4535	-0.297807	15.8122	0.212061	0.42028	0.477703	16.2	0.076121	0.329453	0.775509	16.0511	0.00586823	0.072887
A0A2H1A6L2	A0A2H1A6L2	1,3-beta-glucan synthase	B9J08_001020	1	9	26.9832	17.9996	18.2602	17.9438	18.2066	17.4924	17.4346	17.3972	17.5349	17.7103	-0.163714	17.6294	0.508995	0.677042	0.356654	17.8895	0.183776	0.49238	0.520368	17.8077	0.00588802	0.072887
A0A2H0ZWQ6	A0A2H0ZWQ6	Sas10 domain-containing protein	B9J08_002211	4	42	47.8696	17.4685	17.5571	17.0588	16.2135	16.7621	16.7076	16.8656	16.5108	16.2111	-0.0319465	16.5451	0.897822	0.947937	0.800372	16.9613	0.0103763	0.153095	0.832318	16.9453	0.00586892	0.072887
A0A2H1A0X0	A0A2H1A0X0	Thioredoxin reductase	B9J08_001090	12.1111	177	47.734	19.6874	19.7287	19.7709	20.6032	20.4642	20.6525	20.2313	20.1226	19.959	-0.468994	20.3388	0.00631801	0.0945079	-0.844303	20.1511	0.000186843	0.0278525	-0.375309	19.9166	0.00603103	0.0738834
A0A2H0ZIL9	A0A2H0ZIL9	ATP-dependent 6-phosphofructokinase	B9J08_004309	32.3333	379	50.6705	21.0641	21.4729	21.3567	21.0473	20.692	20.4988	20.6214	20.6947	20.9365	0.00478729	20.7485	0.97882	0.989358	0.55184	21.022	0.0256329	0.217075	0.547053	21.0244	0.00603304	0.0738834
A0A2H0ZIW2	A0A2H0ZIW2	Uncharacterized protein	B9J08_004405	15.2222	147	59.2527	16.5858	16.719	16.7325	16.4467	16.593	16.4459	16.3274	16.1215	16.1849	-0.283898	16.3532	0.0886277	0.285073	0.183894	16.5871	0.221447	0.534513	0.467792	16.4452	0.00606844	0.0738982
A0A2H0ZWG2	A0A2H0ZWG2	Uncharacterized protein	B9J08_002451	8.22222	74	52.6923	16.5544	16.8123	16.9835	16.1277	15.4153	15.0229	15.6143	16.0838	16.2456	0.459285	15.7516	0.214375	0.421765	1.26141	16.1527	0.00607909	0.120215	0.802125	16.3823	0.00605726	0.0738982
A0A2H1A6A4	A0A2H1A6A4	Nfu_N domain-containing protein	B9J08_000886	2.33333	21	42.9759	14.9317	15.1868	14.1951	14.0393	15.4769	15.2842	13.3868	13.4855	13.8136	-1.37148	14.2477	0.0170649	0.139817	-0.162242	14.8523	0.739857	0.895911	1.20923	14.1666	0.00610251	0.0739746
A0A2H0ZLU3	A0A2H0ZLU3	Isocitrate dehydrogenase [NADP]	B9J08_003180	24	315	51.9806	20.3349	20.2428	20.3797	20.2653	20.6003	20.7729	20.6517	20.6631	20.5807	0.0856772	20.589	0.585825	0.733868	-0.227026	20.4326	0.195467	0.502833	-0.312703	20.4755	0.00610894	0.0739746
A0A2H0ZKB0	A0A2H0ZKB0	Phosphoenolpyruvate carboxykinase (ATP)	B9J08_002669	7.77778	70	52.5012	15.2506	15.3671	15.4375	13.2486	14.344	14.503	14.9002	14.2702	14.265	0.446634	14.2552	0.316675	0.513114	1.31988	14.6918	0.0107778	0.155403	0.873244	14.9151	0.00623915	0.0747807
A0A2H0ZCW9	A0A2H0ZCW9	Uncharacterized protein	B9J08_005164	2.77778	25	48.5667	17.2487	17.0242	17.1266	17.2599	17.6945	17.25	17.6232	17.4843	17.5338	0.145633	17.4743	0.393685	0.576525	-0.268311	17.2673	0.165474	0.469248	-0.413944	17.3401	0.00621839	0.0747807
A0A2H0ZJD1	A0A2H0ZJD1	Ribosome-interacting GTPase 1	B9J08_004231	8.88889	89	51.2899	16.5794	16.8061	16.6221	16.4845	16.2196	16.0486	16.0066	16.314	16.0745	-0.119218	16.1913	0.534654	0.696958	0.418257	16.46	0.0496552	0.278749	0.537475	16.4004	0.0062447	0.0747807
A0A2H0ZQ54	A0A2H0ZQ54	Uncharacterized protein	B9J08_001771	6.22222	66	48.3507	18.1677	18.1369	18.536	18.7397	18.7391	18.8037	18.6879	18.9771	18.8239	0.0687832	18.7952	0.56255	0.718532	-0.480613	18.5205	0.0148934	0.175712	-0.549396	18.5549	0.00620985	0.0747807
A0A2H0ZUW9	A0A2H0ZUW9	MARVEL domain-containing protein	B9J08_002261	4	39	44.4158	21.1466	21.3419	20.1874	22.3532	20.2147	19.7897	19.0901	19.6311	19.9371	-1.23312	20.1693	0.113247	0.315603	0.106088	20.8389	0.885333	0.954366	1.3392	20.2224	0.00626636	0.0748328
A0A2H1A759	A0A2H1A759	Sulfiredoxin	B9J08_000169	5	49	56.0926	15.7433	15.3201	16.3022	14.4363	16.4602	16.8516	17.0477	16.8772	16.5635	0.913432	16.3727	0.190284	0.395644	-0.127493	15.8523	0.85282	0.938137	-1.04093	16.309	0.00637901	0.0759683
A0A2H0ZLV1	A0A2H0ZLV1	Dolichyl-phosphate-mannose--protein mannosyltransferase	B9J08_002879	2.77778	25	33.4438	15.6348	15.9457	15.7699	15.622	15.5058	14.6679	15.128	15.1832	15.2918	-0.064243	15.2331	0.833031	0.906188	0.518228	15.5244	0.126596	0.417131	0.582471	15.4922	0.00640962	0.076123
A0A2H0ZGT8	A0A2H0ZGT8	Uncharacterized protein	B9J08_004872	9.11111	102	50.2557	16.8545	16.6555	16.6973	16.8668	17.0974	17.2719	16.2611	15.3554	15.8699	-1.24991	16.4538	0.00270184	0.0611521	-0.342951	16.9072	0.0724014	0.325284	0.906957	16.2823	0.00646865	0.0762344
A0A2H1A6J6	A0A2H1A6J6	Uncharacterized protein	B9J08_000990	1	9	43.7473	11.8302	12.2166	11.8941	11.5339	10.3778	12.3555	13.1641	13.0762	13.2427	1.73863	12.2917	0.0194166	0.148301	0.557876	11.7013	0.388231	0.677289	-1.18076	12.5707	0.00646442	0.0762344
A0A2H0ZXY4	A0A2H0ZXY4	GH16 domain-containing protein	B9J08_002262	3	29	50.7086	18.2262	17.9861	18.5631	17.1544	18.4122	18.1552	17.7954	17.0899	16.9745	-0.620707	17.5969	0.153713	0.361832	0.35118	18.0829	0.355555	0.657595	0.971887	17.7725	0.00648954	0.0762344
A0A2H0ZD13	A0A2H0ZD13	Uncharacterized protein	B9J08_005205	5.77778	52	47.566	16.5905	16.8123	16.9103	16.8451	17.5702	17.4355	17.3933	17.2376	17.1741	-0.0152866	17.276	0.945169	0.970909	-0.512591	17.0273	0.0628238	0.30499	-0.497305	17.0197	0.00647678	0.0762344
A0A2H0ZZM7	A0A2H0ZZM7	Phosphoribosylanthranilate isomerase	B9J08_001272	2.88889	26	46.2572	17.4406	17.4496	17.6216	17.5546	17.785	17.6089	17.9753	17.9951	17.789	0.270327	17.7847	0.0707659	0.255592	-0.14556	17.5767	0.305107	0.619373	-0.415887	17.7119	0.00654844	0.0767179
A0A2H1A5E4	A0A2H1A5E4	Glutamate synthase (NADH)	B9J08_000613	31.7778	294	51.1331	16.5545	16.7641	15.9758	15.7471	15.5803	15.5415	17.1585	17.2408	17.3092	1.61319	16.4296	1.79609e-05	0.00615623	0.808467	16.0272	0.0141471	0.172276	-0.804719	16.8338	0.00663675	0.0770106
A0A2H0ZLG0	A0A2H0ZLG0	Uncharacterized protein	B9J08_003058	19.4444	182	51.4593	20.8413	20.8298	21.0739	20.5358	20.9913	21.0428	21.3091	21.2801	21.2557	0.425053	21.0691	0.0340701	0.189313	0.0583978	20.8858	0.747887	0.898337	-0.366655	21.0983	0.00663119	0.0770106
A0A2H0ZG61	A0A2H0ZG61	Uncharacterized protein	B9J08_004642	15.1111	171	51.3149	18.503	18.6517	18.3202	18.5539	18.319	18.152	18.0747	18.0669	18.0883	-0.265034	18.2091	0.0893857	0.285675	0.149968	18.4166	0.375172	0.669364	0.415002	18.2841	0.00661668	0.0770106
A0A2H0ZY19	A0A2H0ZY19	Uncharacterized protein	B9J08_001647	5.22222	47	46.0143	14.267	13.9088	14.0198	14.3344	13.4476	13.4692	12.7522	13.2636	13.1857	-0.683207	13.4088	0.105158	0.302677	0.314821	13.9078	0.373614	0.668792	0.998028	13.5662	0.00666249	0.0770106
A0A2H1A6L6	A0A2H1A6L6	Uncharacterized protein	B9J08_000683	1	9	42.3448	15.9552	15.264	15.6543	16.1563	16.1476	16.2249	16.484	16.3422	16.3147	0.204026	16.2783	0.183493	0.389799	-0.551773	15.9004	0.0407594	0.255603	-0.755799	16.0024	0.00665325	0.0770106
A0A2H1A3M1	A0A2H1A3M1	Uncharacterized protein	B9J08_000530	6.66667	60	48.2563	17.6028	17.6249	17.4992	18.0684	17.7732	18.0452	17.042	17.2966	17.13	-0.806029	17.5593	0.00102536	0.0354609	-0.38661	17.769	0.0267068	0.220331	0.419419	17.366	0.00670598	0.0773065
A0A2H0ZY40	A0A2H0ZY40	Uncharacterized protein	B9J08_001669	11.5556	111	48.4145	16.604	16.9478	16.5522	16.7371	16.9046	17.0016	16.1649	16.1238	16.1843	-0.723405	16.5194	0.00166908	0.0484258	-0.179736	16.7912	0.324388	0.633367	0.543669	16.4295	0.00685185	0.07817
A0A2H0ZHZ6	A0A2H0ZHZ6	AAA domain-containing protein	B9J08_004850	6.66667	60	44.9633	16.7942	16.9303	16.6232	17.1907	16.618	16.5298	16.1776	16.1059	16.4196	-0.545133	16.5069	0.0459228	0.212202	0.00306005	16.781	0.989213	0.996357	0.548193	16.5085	0.00687129	0.07817
A0A2H0ZN62	A0A2H0ZN62	Cell division control protein 3	B9J08_003359	18.3333	198	48.0806	20.1331	20.2935	20.2699	20.0698	20.4315	20.6252	20.5821	20.6815	20.4864	0.20784	20.4794	0.247343	0.455119	-0.143323	20.3038	0.421785	0.701838	-0.351163	20.4078	0.00680449	0.07817
A0A2H1A248	A0A2H1A248	DNA primase	B9J08_001474	8.66667	78	51.1847	16.363	16.279	16.5269	15.6943	16.2448	16.2685	16.0251	15.747	15.64	-0.265185	15.9366	0.278839	0.481398	0.320441	16.2294	0.17391	0.477905	0.585626	16.0969	0.0068646	0.07817
A0A2H0ZYH6	A0A2H0ZYH6	Ribose-phosphate diphosphokinase	B9J08_001772	6.77778	69	46.8559	18.5664	18.7984	18.3511	19.0922	17.9411	17.9772	17.9635	18.0515	18.1614	-0.278013	18.1978	0.416309	0.596377	0.235105	18.4544	0.509642	0.767599	0.513118	18.3154	0.00685586	0.07817
A0A2H0ZDX9	A0A2H0ZDX9	Aminotran_1_2 domain-containing protein	B9J08_004909	10.4444	98	47.8768	19.5974	19.7613	19.5717	19.9289	19.793	19.9528	19.2181	19.3446	19.329	-0.59436	19.5944	0.000879743	0.0322299	-0.248121	19.7675	0.0698177	0.319388	0.346239	19.4703	0.00690559	0.078354
A0A2H0ZVM6	A0A2H0ZVM6	Uncharacterized protein	B9J08_002483	6.66667	65	51.2246	16.2311	16.5195	16.2499	16.0378	15.0468	14.8544	15.3837	15.8812	15.7227	0.349532	15.4877	0.356005	0.548275	1.02053	15.8232	0.0219333	0.201739	0.670995	15.998	0.00700236	0.079244
A0A2H0ZL10	A0A2H0ZL10	N-acetylglucosaminylphosphatidylinositol deacetylase	B9J08_002893	2	18	40.3415	16.6192	16.9131	16.0592	17.3528	16.1583	16.4391	15.7457	15.0809	15.6306	-1.16436	16.0679	0.0163752	0.137457	-0.11956	16.5903	0.759811	0.901238	1.0448	16.0081	0.00711156	0.0800039
A0A2H1A7M9	A0A2H1A7M9	Uncharacterized protein	B9J08_000342	2	18	39.9354	15.7464	15.9486	14.9777	16.7697	15.0792	15.3735	14.4669	14.3287	14.6736	-1.25106	15.1153	0.0321454	0.182938	-0.183229	15.6492	0.728233	0.893341	1.06784	15.0237	0.00708988	0.0800039
A0A2H0ZLB9	A0A2H0ZLB9	Uncharacterized protein	B9J08_002715	1.33333	13	43.9051	13.5919	14.8567	14.3206	14.6419	12.6979	13.3073	11.3902	11.7428	13.1945	-1.43984	12.8291	0.0816837	0.274355	0.707375	13.9027	0.272813	0.590866	2.14721	13.1828	0.00713794	0.0800039
A0A2H0ZW91	A0A2H0ZW91	Uncharacterized protein	B9J08_002379	10.4444	103	57.7553	17.8261	18.1463	18.4154	15.6749	18.6508	18.827	19.0135	18.7735	18.6146	1.08298	18.2591	0.236905	0.445278	0.411686	17.9234	0.640996	0.849986	-0.671291	18.4649	0.00714354	0.0800039
A0A2H0ZIY4	A0A2H0ZIY4	Uncharacterized protein	B9J08_004427	3.77778	36	53.7987	15.0069	15.4981	14.9143	15.3459	14.3915	13.9957	14.5476	13.8222	13.8965	-0.488939	14.3332	0.28616	0.487611	0.562027	14.8587	0.201587	0.510222	1.05097	14.6143	0.00716769	0.080067
A0A2H1A8T0	A0A2H1A8T0	Protein kinase domain-containing protein	B9J08_000340	0.888889	8	29.8367	12.4321	12.114	11.9747	11.8805	11.6188	10.958	10.6488	10.4069	10.2979	-1.0346	10.9685	0.0738169	0.260303	0.687819	11.8297	0.164728	0.468631	1.72242	11.3124	0.00725786	0.0804565
A0A2H0ZSU6	A0A2H0ZSU6	Uncharacterized protein	B9J08_003346	6.11111	70	48.2236	16.918	16.9956	16.803	16.7394	16.7272	16.5597	16.4517	16.5381	16.4877	-0.182964	16.584	0.208829	0.41741	0.230117	16.7905	0.140699	0.436328	0.413081	16.699	0.00723744	0.0804565
A0A2H0ZCV7	A0A2H0ZCV7	Uncharacterized protein	B9J08_005157	1	9	49.279	14.8303	15.0193	14.5112	15.9074	15.0148	14.7882	15.4534	15.9101	15.4396	0.36422	15.4189	0.320499	0.516414	-0.449887	15.0119	0.236007	0.553885	-0.814107	15.194	0.00725839	0.0804565
A0A2H1A5D1	A0A2H1A5D1	Uncharacterized protein	B9J08_000698	8.22222	85	50.1453	18.3986	18.2983	18.608	17.9339	18.4881	18.5389	18.7643	18.9687	18.851	0.541055	18.5908	0.0254351	0.165629	0.114649	18.3776	0.584977	0.817861	-0.426406	18.6482	0.00732354	0.080971
A0A2H1A5J2	A0A2H1A5J2	Uncharacterized protein	B9J08_000636	10.6667	120	51.5287	17.375	17.1637	17.5572	18.5114	18.0831	18.262	16.8215	16.9689	16.797	-1.42303	17.574	5.60454e-05	0.0100097	-0.920188	17.8254	0.00154503	0.0739016	0.502842	17.1139	0.00737266	0.0813061
A0A2H1A7Q2	A0A2H1A7Q2	Protein DOM34 homolog	B9J08_000353	7.55556	68	48.2247	18.5489	18.4543	18.5849	17.7646	18.2268	18.0442	18.1569	18.23	18.2385	0.196598	18.1102	0.220465	0.428153	0.517497	18.2706	0.0133469	0.169702	0.320899	18.3689	0.00742418	0.0816659
A0A2H0ZQX5	A0A2H0ZQX5	DUF4149 domain-containing protein	B9J08_002029	3.44444	39	49.7712	18.9402	18.9843	19.1793	18.3828	18.823	18.814	18.7553	18.4754	18.6033	-0.0619426	18.6423	0.712237	0.826134	0.361322	18.8539	0.0670585	0.314078	0.423265	18.823	0.00747349	0.0819997
A0A2H0ZGL0	A0A2H0ZGL0	Uncharacterized protein	B9J08_004784	9.22222	83	49.3233	15.5012	15.7677	15.1391	16.4365	14.7514	14.7013	14.5945	14.6681	14.8223	-0.601377	14.9957	0.26368	0.469476	0.172981	15.3829	0.743575	0.896763	0.774358	15.0822	0.00749824	0.0820631
A0A2H0ZNN0	A0A2H0ZNN0	Gamma-glutamylcyclotransferase	B9J08_003519	0.444444	4	16.7567	11.8456	12.3289	12.5874	12.2072	12.822	13.0226	9.78861	9.89867	10.8796	-2.49501	11.4364	0.00241378	0.0592884	-0.429983	12.469	0.325232	0.633608	2.06502	11.2215	0.00752342	0.0821307
A0A2H0ZKB6	A0A2H0ZKB6	Uncharacterized protein	B9J08_002637	11.6667	113	51.5288	18.6246	18.4582	18.6845	18.5361	19.0822	19.275	18.9359	19.0707	18.8897	0.000968234	18.9649	0.996331	0.997903	-0.375322	18.7768	0.122673	0.413987	-0.376291	18.7773	0.00756577	0.0823849
A0A2H0ZDA4	A0A2H0ZDA4	Phosphoadenosine phosphosulfate reductase	B9J08_005307	2	18	32.5206	11.7727	12.1164	11.2114	12.3906	12.8178	12.2029	13.6633	14.1729	12.699	1.04132	12.9911	0.0627657	0.244888	-0.770286	12.0853	0.117594	0.406039	-1.81161	12.6059	0.00767017	0.0828243
A0A2H0ZL04	A0A2H0ZL04	CCR4-Not complex 3'-5'-exoribonuclease subunit Ccr4	B9J08_002888	17.8889	188	54.5044	16.969	17.3085	16.8139	17.3407	16.7297	16.5966	16.4763	16.4153	16.5091	-0.422082	16.678	0.10034	0.29874	0.141464	16.9597	0.58813	0.8191	0.563546	16.7487	0.00767051	0.0828243
A0A2H0ZVJ4	A0A2H0ZVJ4	CSN8_PSD8_EIF3K domain-containing protein	B9J08_002430	11.8889	125	50.7201	19.9567	19.9485	20.0204	20.0841	19.9893	20.1545	20.2305	20.2941	20.2367	0.177798	20.1649	0.111007	0.312068	-0.100779	20.0256	0.368135	0.664999	-0.278577	20.1145	0.00767176	0.0828243
A0A2H1A7K6	A0A2H1A7K6	Uncharacterized protein	B9J08_000315	1.88889	17	39.4236	14.1515	14.3829	13.6642	15.084	11.773	12.5338	13.0914	12.0548	11.1351	-1.03653	12.612	0.322135	0.517274	0.935913	13.5983	0.314093	0.624574	1.97245	13.08	0.00770191	0.0828243
A0A2H1A1J0	A0A2H1A1J0	DUF676 domain-containing protein	B9J08_001280	5	45	47.7194	18.538	18.4269	18.5195	18.9149	18.4909	18.5831	18.7728	18.8125	18.8004	0.132229	18.7291	0.368939	0.557033	-0.168185	18.5789	0.290478	0.607222	-0.300414	18.645	0.00768539	0.0828243
A0A2H0ZGB6	A0A2H0ZGB6	40S ribosomal protein S25	B9J08_004699	6.33333	71	43.0749	22.7229	23.0543	23.3447	22.3549	22.257	21.9539	22.5151	22.2807	22.4405	0.223472	22.3003	0.182859	0.389744	0.852033	22.6146	0.00556143	0.120215	0.628561	22.7264	0.00776454	0.0832906
A0A2H0ZMC7	A0A2H0ZMC7	Uncharacterized protein	B9J08_003345	4.77778	43	50.56	17.639	18.2253	17.7282	18.1339	16.8811	16.673	16.7612	16.7539	17.4187	-0.251362	17.1036	0.570119	0.724464	0.634836	17.5467	0.170699	0.475296	0.886198	17.4211	0.00780283	0.0834941
A0A2H1A7V5	A0A2H1A7V5	Electron transfer flavoprotein-ubiquinone oxidoreductase	B9J08_000419	8.11111	79	52.3527	15.1472	15.3786	15.2634	14.7619	14.9202	14.8343	15.8097	15.827	15.71	0.943434	15.3105	0.00110139	0.0369095	0.424257	15.0509	0.0531048	0.287	-0.519176	15.5226	0.00790675	0.0838601
A0A2H0ZVE4	A0A2H0ZVE4	Mannose-6-phosphate isomerase	B9J08_002392	16.2222	189	48.6602	20.3712	20.2938	20.5667	20.064	20.5122	20.5563	20.9904	20.6974	20.8284	0.461269	20.6081	0.0317016	0.181897	0.0330533	20.394	0.853066	0.938137	-0.428216	20.6247	0.007878	0.0838601
A0A2H0ZN64	A0A2H0ZN64	40S ribosomal protein S23	B9J08_003677	2.77778	25	39.9036	19.3727	19.1342	19.0533	19.6928	18.7539	18.4398	18.7341	18.1374	18.6763	-0.44625	18.739	0.246036	0.45473	0.224549	19.0744	0.516907	0.772146	0.670799	18.8513	0.00793157	0.0838601
A0A2H0ZMA9	A0A2H0ZMA9	Isocitrate lyase	B9J08_003374	19.4444	222	49.6129	20.0422	19.815	19.8921	19.8837	20.5175	20.8137	20.5121	20.3543	20.173	-0.0584969	20.3757	0.821421	0.900463	-0.488519	20.1607	0.0928057	0.363332	-0.430022	20.1315	0.00793403	0.0838601
A0A2H0ZD80	A0A2H0ZD80	Protein YOP1	B9J08_005283	3	27	46.3275	17.8236	18.2056	17.4016	17.9812	16.4651	15.8555	16.4888	17.1691	16.9517	0.10259	16.8186	0.855978	0.922561	1.04299	17.2888	0.10667	0.389471	0.940395	17.34	0.00793087	0.0838601
A0A2H1A5P2	A0A2H1A5P2	Malate dehydrogenase	B9J08_000694	13.1111	137	53.6778	20.7301	20.6795	21.1386	20.1317	21.1475	21.2639	21.4941	21.5057	21.2269	0.561195	21.1283	0.118073	0.319604	0.00169457	20.8485	0.996021	0.998578	-0.559501	21.1291	0.00797014	0.083968
A0A2H0ZI09	A0A2H0ZI09	4-hydroxybenzoate polyprenyltransferase, mitochondrial	COQ2	4.22222	38	47.1734	15.6705	15.6035	15.4793	16.7233	15.2026	15.3186	14.94	15.0911	15.1009	-0.70417	15.3961	0.144827	0.35213	-0.163687	15.6663	0.710922	0.886854	0.540482	15.3142	0.00798877	0.083968
A0A2H0ZDZ2	A0A2H0ZDZ2	V-type proton ATPase proteolipid subunit	B9J08_004933	1	9	16.3513	17.3439	18.5598	17.7475	11.8199	14.9854	18.2988	17.0501	15.2936	15.23	0.823189	15.4463	0.619667	0.760469	2.84902	16.4592	0.111666	0.39636	2.02583	16.8708	0.0080025	0.083968
A0A2H0ZC09	A0A2H0ZC09	PHD-type domain-containing protein	B9J08_004684	7.88889	79	53.568	15.9117	15.8516	16.2124	16.2459	16.0421	16.2743	16.5071	16.4375	16.6512	0.344515	16.3597	0.0569225	0.232243	-0.195528	16.0897	0.298849	0.61491	-0.540043	16.2619	0.00811085	0.0845452
A0A2H0ZYQ0	A0A2H0ZYQ0	Cell division control protein 31	B9J08_001843	21.1111	237	48.6506	20.0543	20.0024	20.1786	20.2854	20.2154	20.353	20.3623	20.4754	20.3583	0.114045	20.3416	0.283893	0.485279	-0.206188	20.1815	0.104704	0.386754	-0.320233	20.2386	0.00811618	0.0845452
A0A2H0ZVI4	A0A2H0ZVI4	Fatty acid synthase subunit alpha	B9J08_002420	74.5556	926	58.1496	22.0609	22.2627	22.2599	21.7176	21.9204	21.7984	21.7865	21.8432	21.9042	0.0324974	21.8284	0.775982	0.871543	0.382365	22.0033	0.0215985	0.200362	0.349868	22.0195	0.00810207	0.0845452
A0A2H0ZIE9	A0A2H0ZIE9	Transcription and mRNA export factor SUS1	SUS1	0.888889	8	49.3987	13.1012	13.2295	13.9117	13.338	13.7998	13.8912	14.6456	14.5486	14.2428	0.802691	14.0777	0.0232106	0.159943	-0.262185	13.5452	0.465654	0.736562	-1.06488	13.9466	0.0081454	0.0846456
A0A2H0ZPD7	A0A2H0ZPD7	Uncharacterized protein	B9J08_004054	2.77778	25	45.1155	16.9262	17.511	16.2263	17.7907	16.4921	15.7449	15.5443	15.5775	15.9604	-0.981838	16.185	0.0988356	0.296507	0.211957	16.7819	0.726246	0.893309	1.19379	16.291	0.00817585	0.0847583
A0A2H0ZYX5	A0A2H0ZYX5	Uncharacterized protein	B9J08_001935	9.44444	88	47.6188	16.2135	16.3367	15.8766	16.5443	16.1803	16.3445	15.4876	15.6619	15.4186	-0.833632	15.9396	0.00253413	0.0598666	-0.214107	16.2493	0.304578	0.619373	0.619525	15.8325	0.00829476	0.0847713
A0A2H1A886	A0A2H1A886	Uncharacterized protein	B9J08_000182	6.44444	68	49.9235	18.1327	17.9975	18.202	17.373	17.5235	17.3389	17.7507	17.8012	17.7375	0.351333	17.5875	0.0187593	0.146109	0.698899	17.7612	0.00123565	0.0662614	0.347565	17.9369	0.00828817	0.0847713
A0A2H1A167	A0A2H1A167	Uncharacterized protein	B9J08_001168	13	117	50.1962	15.5699	15.3189	15.6919	15.4325	15.4076	15.3541	14.9546	14.9848	14.6854	-0.523143	15.1365	0.0275648	0.173091	0.128804	15.4625	0.493177	0.754425	0.651947	15.2009	0.00829221	0.0847713
A0A2H0ZIP8	A0A2H0ZIP8	FA_desaturase domain-containing protein	B9J08_004590	3.88889	35	43.87	17.749	18.415	17.2705	18.993	17.0115	16.3437	16.5909	16.5078	17.0294	-0.740026	17.0794	0.302164	0.501826	0.362113	17.6305	0.623575	0.839786	1.10214	17.2604	0.0082541	0.0847713
A0A2H1A2X4	A0A2H1A2X4	Uncharacterized protein	B9J08_000237	3.22222	30	45.0748	15.0772	15.4191	14.85	15.814	14.0652	13.3636	14.1645	13.9576	14.5454	-0.191799	14.3184	0.770914	0.868333	0.701124	14.7649	0.304303	0.619373	0.892924	14.669	0.00823508	0.0847713
A0A2H0ZGG3	A0A2H0ZGG3	Uncharacterized protein	B9J08_004722	10.1111	94	47.9707	18.9505	18.7601	19.1185	19.0118	19.3341	19.6023	19.3293	19.4459	19.3068	0.0446347	19.3384	0.79589	0.883773	-0.373008	19.1296	0.0916778	0.362817	-0.417643	19.1519	0.00820527	0.0847713
A0A2H0ZUP9	A0A2H0ZUP9	Protein transport protein Sec61 subunit beta	B9J08_003502	3	36	49.6262	20.9438	20.702	20.9512	19.8124	20.1144	19.9972	20.3504	20.5576	20.5132	0.499107	20.2242	0.00593595	0.0913207	0.891018	20.4202	0.00052578	0.0493633	0.391912	20.6697	0.00839546	0.0853714
A0A2H1A7K4	A0A2H1A7K4	Uncharacterized protein	B9J08_000300	3.55556	32	33.5061	16.9219	16.9639	16.7567	17.6961	16.731	16.8944	15.744	16.5522	15.7998	-1.0752	16.5696	0.0181848	0.143193	-0.22635	16.994	0.43514	0.712335	0.848846	16.4564	0.00846363	0.0853714
A0A2H0ZFD3	A0A2H0ZFD3	Nucleotide exchange factor SIL1	B9J08_005000	11.4444	122	50.7204	19.9394	20.2208	20.1359	20.3094	20.2003	20.1002	20.5109	20.3911	20.4923	0.261492	20.334	0.0434558	0.208546	-0.104555	20.151	0.436901	0.713533	-0.366048	20.2817	0.00844846	0.0853714
A0A2H0ZUW0	A0A2H0ZUW0	acidPPc domain-containing protein	B9J08_004082	2.11111	21	44.8728	14.5552	14.4618	13.8348	15.1239	13.571	13.6785	12.503	13.2111	13.3805	-1.09294	13.578	0.0745775	0.2619	0.159482	14.2042	0.752912	0.899126	1.25242	13.6577	0.00845891	0.0853714
A0A2H0ZV63	A0A2H0ZV63	NEDD8-activating enzyme E1 regulatory subunit	B9J08_002340	7	65	49.6548	15.4043	15.5012	15.172	15.7291	15.0326	14.9946	14.8053	14.6071	14.8057	-0.512734	14.9957	0.0956399	0.293082	0.107075	15.3056	0.694547	0.877675	0.619809	15.0492	0.00841724	0.0853714
A0A2H0ZJE6	A0A2H0ZJE6	F-actin-capping protein subunit alpha	B9J08_004241	10.7778	116	50.4678	18.7059	18.7304	19.0236	17.9683	18.9272	19.2358	19.2347	19.236	19.1828	0.507399	18.9641	0.159521	0.367595	0.109555	18.7652	0.752496	0.898942	-0.397844	19.0189	0.00847197	0.0853714
A0A2H0ZYQ8	A0A2H0ZYQ8	Uncharacterized protein	B9J08_001864	0.333333	3	26.4467	13.6715	15.0456	14.8889	15.0422	11.6944	11.3396	12.9034	13.0081	11.3395	-0.275048	12.5545	0.806842	0.889336	1.84327	13.6137	0.124094	0.416183	2.11832	13.4762	0.0085081	0.085536
A0A2H1A659	A0A2H1A659	Pyr_redox_2 domain-containing protein	B9J08_000850	17.2222	187	53.6965	19.8691	19.7124	19.736	19.6322	20.2153	20.4148	20.0676	20.2691	20.0466	0.0403624	20.1076	0.85653	0.922561	-0.314934	19.93	0.191545	0.500029	-0.355297	19.9502	0.00855882	0.0858464
A0A2H0ZD01	A0A2H0ZD01	Pyruvate carboxylase	B9J08_005201	44.7778	576	56.5609	21.4005	21.7178	21.3696	21.6045	21.1921	21.3195	21.0704	21.0841	21.1017	-0.286603	21.2287	0.0730101	0.258969	0.12397	21.434	0.481602	0.747983	0.410573	21.2907	0.00861215	0.0859955
A0A2H0ZKP0	A0A2H0ZKP0	cAMP-dependent protein kinase type 2	B9J08_002788	7.88889	85	49.0148	19.3179	19.4907	18.7833	20.3651	18.7987	18.457	18.2972	18.5724	18.5883	-0.720953	18.8465	0.184826	0.39134	-0.00965393	19.2021	0.985536	0.994508	0.711299	18.8416	0.0086304	0.0859955
A0A2H0ZGB5	A0A2H0ZGB5	GPN-loop GTPase 2	B9J08_004704	2.44444	22	42.2949	14.3288	14.1565	14.5045	11.6785	14.1741	14.2821	13.0963	13.5726	13.6235	0.0525608	13.4045	0.945208	0.970909	0.951706	13.8541	0.233951	0.552433	0.899146	13.8804	0.00863337	0.0859955
A0A2H0ZIS7	A0A2H0ZIS7	Ubiquitin carboxyl-terminal hydrolase	B9J08_004363	6.55556	85	52.221	15.9693	15.8449	15.8687	16.513	16.3023	16.4095	16.3778	16.7353	16.2767	0.0550175	16.4358	0.761673	0.861201	-0.51398	16.1513	0.0116993	0.16056	-0.568998	16.1788	0.00868133	0.0862745
A0A2H0ZUE7	A0A2H0ZUE7	Nuclear transport factor 2	B9J08_004024	1	9	37.8051	17.3788	16.5011	18.738	16.423	18.7049	19.0227	19.6301	19.5147	19.1628	1.38568	18.743	0.0822216	0.274789	-0.510871	17.7947	0.568087	0.807046	-1.89655	18.4876	0.00870744	0.0863355
A0A2H0ZM27	A0A2H0ZM27	Tubulin beta chain	B9J08_003245	12.6667	164	52.8196	21.5177	21.7891	21.8392	21.7844	22.0296	22.3514	22.2733	22.3257	21.9984	0.14402	22.1271	0.459183	0.632029	-0.339785	21.8852	0.114593	0.402642	-0.483805	21.9572	0.00875646	0.0865188
A0A2H0ZC64	A0A2H0ZC64	Protein kinase domain-containing protein	B9J08_004923	4	46	50.0369	15.5306	15.8504	15.7577	16.3396	16.1736	16.356	16.196	16.2309	16.1994	-0.0809231	16.2492	0.577059	0.728144	-0.576803	16.0013	0.0119078	0.161372	-0.49588	15.9608	0.00876596	0.0865188
A0A2H0ZPC6	A0A2H0ZPC6	Histidine kinase	B9J08_001959	26.6667	285	53.8007	17.9202	17.7825	17.7948	17.904	17.8169	17.9057	17.4387	17.3029	17.5712	-0.437913	17.6566	0.00985586	0.113264	-0.0429929	17.854	0.715697	0.888745	0.39492	17.6351	0.00881473	0.086802
A0A2H0ZJ20	A0A2H0ZJ20	Uncharacterized protein	B9J08_004452	23.6667	242	50.1421	18.7987	18.7485	18.538	20.8786	20.0171	20.374	18.3235	18.3515	18.3429	-2.08392	19.3813	5.78861e-05	0.0100097	-1.72816	19.5591	0.000257053	0.0327792	0.355759	18.5172	0.00893685	0.0873137
A0A2H0ZKL2	A0A2H0ZKL2	AMP-binding domain-containing protein	B9J08_002763	28.2222	322	57.9324	21.3041	21.4989	21.294	21.4253	21.4369	21.5056	20.997	21.0624	21.0605	-0.415945	21.248	0.00409162	0.0755901	-0.0902893	21.4108	0.458783	0.731313	0.325656	21.2028	0.00895728	0.0873137
A0A2H1A5E3	A0A2H1A5E3	40S ribosomal protein S6	B9J08_000771	10.1111	131	54.3848	23.1507	23.3219	23.275	22.5004	22.7269	22.6703	22.9012	22.9191	22.9409	0.287873	22.7765	0.0498023	0.220005	0.616649	22.9409	0.00300297	0.0959158	0.328776	23.0848	0.00893221	0.0873137
A0A2H1A3N5	A0A2H1A3N5	Protein kinase domain-containing protein	B9J08_000549	2.66667	24	44.1025	15.1996	15.2816	15.2703	16.102	14.7093	13.79	12.2793	13.6427	14.3639	-1.43844	14.1479	0.103444	0.30044	0.383421	15.0588	0.522301	0.777249	1.82186	14.3396	0.00896768	0.0873137
A0A2H0ZKB4	A0A2H0ZKB4	Prohibitin	B9J08_004461	8.11111	104	47.9391	19.8809	19.8766	19.8007	20.2429	19.5841	19.5846	19.4941	19.634	19.5573	-0.242046	19.6828	0.266009	0.47087	0.0488697	19.8283	0.816133	0.922149	0.290915	19.7073	0.00892809	0.0873137
A0A2H0ZKR4	A0A2H0ZKR4	Uncharacterized protein	B9J08_002816	5.55556	52	46.7487	15.6356	16.2063	14.998	17.6098	15.031	13.4007	14.1057	14.6737	14.4634	-0.932869	14.8807	0.387235	0.570752	0.266159	15.4802	0.80552	0.918318	1.19903	15.0138	0.00900982	0.0875268
A0A2H0ZY98	A0A2H0ZY98	Aconitate hydratase, mitochondrial	B9J08_001702	20.4444	197	52.443	17.8948	17.9343	18.3251	17.5495	18.0424	17.9138	18.5171	18.6019	18.4891	0.700774	18.1856	0.00338854	0.069425	0.216175	17.9433	0.302799	0.618705	-0.484599	18.2937	0.00907402	0.0877259
A0A2H0ZIC2	A0A2H0ZIC2	NADH dehydrogenase [ubiquinone] 1 alpha subcomplex subunit 13	B9J08_004229	4.66667	59	50.0545	16.1819	16.2006	16.4587	16.3953	16.1611	16.3594	16.7423	16.6661	16.8101	0.434223	16.5224	0.019482	0.148537	-0.0248566	16.2928	0.881335	0.952448	-0.45908	16.5099	0.00912434	0.0877259
A0A2H0ZL74	A0A2H0ZL74	U3 small nucleolar RNA-associated protein 10	B9J08_002966	21.7778	199	48.1426	16.875	17.3052	16.4714	17.4538	16.1113	16.1091	16.0842	15.8162	16.2315	-0.51406	16.301	0.236221	0.444226	0.325816	16.721	0.472996	0.74079	0.839876	16.4639	0.00908264	0.0877259
A0A2H1A392	A0A2H1A392	PH domain-containing protein	B9J08_001511	7.44444	67	47.2575	14.3536	14.7338	14.4623	14.5988	13.8787	13.9303	13.7557	13.717	13.8734	-0.353878	13.959	0.261626	0.46646	0.380624	14.3262	0.226978	0.543015	0.734502	14.1493	0.00912761	0.0877259
A0A2H0ZDD2	A0A2H0ZDD2	Casein kinase II subunit alpha	B9J08_005003	3.11111	30	43.9409	18.1421	18.8099	17.5549	18.8985	16.4656	15.7847	16.8414	17.3609	16.7794	-0.0556825	17.0218	0.945159	0.970909	1.11936	17.6093	0.220298	0.532336	1.17504	17.5814	0.00913177	0.0877259
A0A2H1A142	A0A2H1A142	Uncharacterized protein	B9J08_001197	2	18	50.5418	15.52	15.3572	15.4633	14.7605	15.5223	15.2098	14.4034	14.8808	13.6624	-0.848662	14.7399	0.0650514	0.249306	0.282658	15.3055	0.282764	0.601274	1.13132	14.8812	0.00916379	0.0878382
A0A2H0ZGU1	A0A2H0ZGU1	Uncharacterized protein	B9J08_004877	2	18	38.9228	14.6592	14.7092	13.5854	15.3415	14.0024	14.2542	12.5149	13.2104	13.0384	-1.61147	13.727	0.00910816	0.109824	-0.214743	14.4253	0.67084	0.865683	1.39673	13.6196	0.00919725	0.087964
A0A2H0ZH73	A0A2H0ZH73	3-isopropylmalate dehydratase	B9J08_004781	17.5556	175	53.4617	17.1237	17.3054	17.0274	15.6644	16.1575	15.9146	17.5448	17.5665	17.5147	1.62984	16.7271	4.56412e-05	0.00857856	1.24002	16.5322	0.000426281	0.0428562	-0.389817	17.3471	0.00935386	0.0882136
A0A2H0ZVI5	A0A2H0ZVI5	Uncharacterized protein	B9J08_002434	1.11111	10	45.1661	15.0245	15.3636	12.6202	13.8574	14.0231	13.8504	11.0716	12.324	11.2529	-2.36078	12.7299	0.00124647	0.0396214	0.42578	14.1232	0.577714	0.813925	2.78656	12.9428	0.00935955	0.0882136
A0A2H0ZM91	A0A2H0ZM91	Vacuolar protein sorting-associated protein	B9J08_003354	25.4444	240	50.3338	17.1743	17.494	16.9203	18.1615	17.3704	17.5409	16.5606	16.5393	16.7152	-1.08587	17.148	0.00260088	0.0601951	-0.494753	17.4436	0.103343	0.384468	0.59112	16.9006	0.00946192	0.0882136
A0A2H0ZGC3	A0A2H0ZGC3	Uncharacterized protein	B9J08_004703	5.88889	53	51.0456	14.979	14.7071	15.3726	14.1878	14.9651	15.1021	15.6192	15.8074	15.8372	1.00293	15.2531	0.0115492	0.122742	0.267921	14.8856	0.440913	0.716469	-0.735007	15.3871	0.00948819	0.0882136
A0A2H1A6U4	A0A2H1A6U4	Uracil-DNA glycosylase	UNG1	4.11111	37	53.256	16.6849	16.8702	16.4413	17.0492	16.5868	16.5268	16.2447	15.9321	16.1198	-0.6221	16.4099	0.0180188	0.142539	-0.0554957	16.6932	0.796305	0.912944	0.566604	16.3822	0.00950331	0.0882136
A0A2H0ZCP8	A0A2H0ZCP8	Mitochondrial fission process protein 1	B9J08_005100	3.11111	33	42.9792	16.0497	16.3278	15.5687	17.1374	15.8644	15.7756	15.0677	15.3027	15.2184	-1.06286	15.7277	0.03122	0.180675	-0.277052	16.1206	0.531609	0.78328	0.785807	15.5892	0.00927227	0.0882136
A0A2H0ZYQ9	A0A2H0ZYQ9	Uncharacterized protein	B9J08_001876	7.33333	82	49.4949	16.1972	15.9456	16.2912	15.8773	16.2854	16.4015	16.6463	16.6032	16.6012	0.428857	16.4025	0.0515957	0.221718	-0.0433596	16.1664	0.837218	0.932483	-0.472217	16.3808	0.00950903	0.0882136
A0A2H1A5V9	A0A2H1A5V9	Malate dehydrogenase	B9J08_000764	16.8889	177	59.07	23.9604	23.7488	24.1643	22.676	24.1182	24.4273	24.6957	24.5134	24.3228	0.770124	24.1256	0.141523	0.348487	0.217343	23.8492	0.653546	0.857713	-0.552781	24.2342	0.00950297	0.0882136
A0A2H0ZNH5	A0A2H0ZNH5	Uncharacterized protein	B9J08_003802	9	82	45.4882	15.4184	15.6693	15.5759	16.0839	15.0739	15.2303	15.0073	15.0282	15.0561	-0.432196	15.2466	0.195922	0.402744	0.0918089	15.5086	0.769501	0.904692	0.524005	15.2925	0.0092631	0.0882136
A0A2H0ZI47	A0A2H0ZI47	Uncharacterized protein	B9J08_004140	1	9	30.9045	15.0599	14.6405	15.2415	15.7035	15.9966	16.1694	15.5674	15.6886	15.8277	-0.261911	15.8255	0.212033	0.42028	-0.975861	15.4686	0.00568384	0.120215	-0.71395	15.3376	0.00950373	0.0882136
A0A2H1A0N1	A0A2H1A0N1	Importin N-terminal domain-containing protein	B9J08_001593	16.1111	155	52.9839	18.4261	18.9332	18.0035	19.523	17.6693	17.6105	17.5081	17.3916	17.8302	-0.690941	17.9221	0.231795	0.439528	0.186708	18.3609	0.749096	0.89867	0.877649	18.0155	0.00938843	0.0882136
A0A2H1A1H2	A0A2H1A1H2	AAA domain-containing protein	B9J08_001286	29.1111	303	51.1526	18.2277	18.45	18.2149	18.4523	18.0192	17.8513	17.968	17.8997	17.9488	-0.168776	18.0232	0.364593	0.554391	0.189926	18.2026	0.346287	0.652727	0.358701	18.1182	0.00935062	0.0882136
A0A2H0ZNE2	A0A2H0ZNE2	Uncharacterized protein	B9J08_003719	6.66667	60	46.6753	16.7626	17.5091	16.4761	17.6702	15.5017	15.4962	15.7033	15.8479	16.1763	-0.313565	16.0659	0.621768	0.761662	0.693233	16.5693	0.32228	0.631558	1.0068	16.4126	0.00949798	0.0882136
A0A2H1A6V0	A0A2H1A6V0	Histone-lysine N-methyltransferase, H3 lysine-79 specific	B9J08_000044	1.44444	13	50.2998	12.3675	12.7289	12.9826	9.92342	11.8993	12.2321	11.5753	10.5002	11.1247	-0.284859	11.2092	0.714482	0.827184	1.34142	12.0223	0.097684	0.374948	1.62628	11.8799	0.0094822	0.0882136
A0A2H0ZQ35	A0A2H0ZQ35	Ribosome biogenesis protein BRX1	B9J08_003927	3.55556	32	45.7162	18.1183	18.233	18.1794	16.8754	17.2707	17.2214	17.9522	17.6568	17.5019	0.581089	17.4131	0.0162175	0.137026	1.0544	17.6497	0.000344109	0.0372777	0.47331	17.9403	0.00963111	0.0891548
A0A2H0ZW05	A0A2H0ZW05	Mediator of RNA polymerase II transcription subunit 5	MED5	5.33333	48	50.1475	13.6218	13.7578	13.7503	15.2235	13.7201	13.5617	12.8943	12.577	12.9594	-1.35823	13.4893	0.0322813	0.18338	-0.458489	13.9392	0.372289	0.668353	0.899736	13.2601	0.00965308	0.0891672
A0A2H0ZY25	A0A2H0ZY25	Uncharacterized protein	B9J08_001646	10.8889	128	52.8131	19.8794	19.9117	19.9407	19.7805	19.6976	19.4796	20.2074	20.117	20.2214	0.529376	19.9172	0.00332073	0.0690636	0.258052	19.7816	0.0734889	0.32582	-0.271324	20.0463	0.00975623	0.0897366
A0A2H0ZVK4	A0A2H0ZVK4	Peptide hydrolase	B9J08_002463	5.88889	53	43.9462	15.4175	15.6994	15.6615	16.6861	16.3543	16.3301	16.1737	16.3589	15.9658	-0.29072	16.3115	0.158153	0.366201	-0.864001	16.0248	0.00272559	0.0927775	-0.573281	15.8795	0.00973644	0.0897366
A0A2H0ZYX2	A0A2H0ZYX2	CN hydrolase domain-containing protein	B9J08_001937	4.88889	52	49.3981	17.1898	17.1655	17.1817	16.4674	17.0937	17.2423	17.4112	17.7643	17.6185	0.663502	17.2662	0.0276551	0.173091	0.244545	17.0568	0.313781	0.624574	-0.418957	17.3885	0.00980001	0.0898238
A0A2H1A6M6	A0A2H1A6M6	Uncharacterized protein	B9J08_001018	73	793	57.8253	21.8114	22.0712	21.5848	22.1894	21.5229	21.5639	21.3069	21.3444	21.403	-0.40732	21.5551	0.082271	0.274789	0.0637112	21.7906	0.791178	0.911098	0.471031	21.5869	0.00982805	0.0898238
A0A2H0ZVR8	A0A2H0ZVR8	Uncharacterized protein	B9J08_002500	2.11111	19	48.6811	14.6058	14.5707	14.9523	13.3446	14.0965	13.1305	14.1579	13.525	13.0822	0.0644646	13.5561	0.881651	0.939415	1.18571	14.1167	0.0103135	0.152839	1.12124	14.149	0.00981266	0.0898238
A0A2H1A730	A0A2H1A730	Uncharacterized protein	B9J08_000122	1	9	38.5609	12.0787	11.5497	11.8516	11.2693	12.7104	12.3832	9.80769	8.88268	10.1653	-2.50241	10.8698	0.00690336	0.0972093	-0.294273	11.9738	0.583158	0.816913	2.20813	10.7226	0.00986172	0.0899414
A0A2H1A2S4	A0A2H1A2S4	ADP-ribosylation factor-like protein 1	B9J08_001387	4.77778	45	49.3903	18.1175	18.3407	17.5273	19.1888	17.4595	17.0766	17.188	17.2994	17.2923	-0.648421	17.5841	0.265162	0.470263	0.0868534	17.9517	0.883175	0.953455	0.735275	17.6275	0.0099298	0.0901818
A0A2H0ZPX5	A0A2H0ZPX5	CIA30 domain-containing protein	B9J08_001685	5.11111	46	51.6566	18.0265	17.5873	18.028	17.8375	18.7	19.0055	18.414	18.4242	18.3057	-0.133023	18.4478	0.667944	0.792185	-0.633681	18.1975	0.0946107	0.366887	-0.500659	18.131	0.00992563	0.0901818
A0A2H0ZIF9	A0A2H0ZIF9	DUF2470 domain-containing protein	B9J08_004256	6.33333	73	48.8239	17.8653	17.8101	17.8664	18.7613	18.1674	18.1644	17.6006	17.5	17.5022	-0.830075	17.9493	0.00399434	0.0755901	-0.51709	18.1058	0.0335281	0.242157	0.312985	17.6908	0.00997339	0.0903877
A0A2H1A8X8	A0A2H1A8X8	Chorismate synthase	B9J08_000465	11.6667	109	49.5047	20.0321	19.5784	20.4657	18.8993	20.2662	20.1935	20.8363	21.1374	20.635	1.08322	20.3279	0.0288683	0.174243	0.239054	19.9059	0.59183	0.82093	-0.844163	20.4475	0.0100164	0.0905875
A0A2H0ZPA2	A0A2H0ZPA2	2-dehydropantoate 2-reductase	B9J08_003763	5.33333	48	47.649	16.4281	16.3224	16.7068	16.3098	16.2362	16.303	15.8638	16.049	15.9956	-0.313582	16.1263	0.0660099	0.250097	0.202713	16.3844	0.248064	0.565303	0.516295	16.2276	0.0100443	0.0906506
A0A2H0ZMW3	A0A2H0ZMW3	HIT-type domain-containing protein	B9J08_003588	3.55556	32	47.0212	15.1712	14.9689	15.1717	14.8322	15.2463	15.35	15.4813	15.7161	15.7822	0.517044	15.4013	0.0501283	0.220005	-0.0388701	15.1234	0.861531	0.942959	-0.555914	15.3819	0.0101517	0.0910491
A0A2H0ZWC5	A0A2H0ZWC5	Protein PBN1	B9J08_002380	9.33333	84	52.3836	16.6936	16.1944	17.0581	15.7912	17.3711	17.6105	17.6402	17.4679	17.2701	0.535124	17.1918	0.302656	0.502259	-0.275545	16.7865	0.611519	0.833611	-0.810669	17.0541	0.0101268	0.0910491
A0A2H0ZFR0	A0A2H0ZFR0	SET domain-containing protein	B9J08_004511	10.5556	95	53.2749	18.0511	18.0592	18.0326	17.9972	17.7095	17.8151	17.7178	17.6995	17.8154	-0.0964227	17.7924	0.458921	0.632029	0.206995	17.9441	0.143986	0.441655	0.303417	17.8959	0.0101514	0.0910491
A0A2H0ZMR5	A0A2H0ZMR5	Conserved oligomeric Golgi complex subunit 8	B9J08_003536	4.55556	41	45.0459	19.6949	19.861	19.5858	19.9347	19.2054	19.0551	19.2099	19.4626	19.0196	-0.167693	19.3145	0.534796	0.696958	0.315494	19.5561	0.246796	0.564357	0.483188	19.4723	0.0101883	0.0911885
A0A2H0ZPV1	A0A2H0ZPV1	C2H2-type domain-containing protein	B9J08_003877	2.44444	22	34.7121	14.9328	15.326	15.3946	14.1394	13.9196	13.2745	14.1929	14.3892	14.7243	0.657633	14.1067	0.0831587	0.27611	1.43996	14.4978	0.00289338	0.0954816	0.782328	14.8266	0.0102352	0.0913913
A0A2H1A4T4	A0A2H1A4T4	Mitochondrial import inner membrane translocase subunit Tim21	B9J08_000957	4.11111	37	46.7171	17.467	17.5231	17.0249	16.9091	16.9337	16.9789	16.5509	16.4568	16.9586	-0.28512	16.798	0.14159	0.348487	0.397789	17.1395	0.0577835	0.29483	0.682909	16.9969	0.0102532	0.0913913
A0A2H0ZQT9	A0A2H0ZQT9	Uncharacterized protein	B9J08_002626	1	12	43.1785	14.9704	15.2528	15.0846	15.7742	15.2929	15.4016	13.6536	14.6618	13.965	-1.39612	14.7915	0.00429882	0.0777915	-0.386963	15.2961	0.109279	0.393343	1.00915	14.598	0.0103634	0.0916389
A0A2H0ZEA3	A0A2H0ZEA3	Metallophos domain-containing protein	B9J08_005332	8	78	50	15.783	15.3695	15.5346	16.5535	16.7465	16.785	16.1189	16.2133	16.0066	-0.582066	16.404	0.00654048	0.0958543	-1.13261	16.1287	0.000570938	0.0493633	-0.550539	15.8376	0.0103819	0.0916389
A0A2H0ZTS7	A0A2H0ZTS7	Uncharacterized protein	B9J08_003699	5.77778	52	47.0151	16.693	17.0306	16.2655	17.5124	16.4753	16.3137	15.6736	14.3324	15.7068	-1.52958	16.0024	0.0193742	0.148301	-0.104106	16.7151	0.788129	0.909983	1.42548	15.9503	0.010387	0.0916389
A0A2H0ZIL3	A0A2H0ZIL3	RNB domain-containing protein	B9J08_004300	31.7778	313	50.5018	19.0102	19.2755	18.9652	19.3392	18.9673	18.8883	18.6677	18.756	18.699	-0.357406	18.8863	0.0455429	0.212202	0.0186806	19.0743	0.914322	0.966207	0.376087	18.8956	0.010321	0.0916389
A0A2H0ZLA8	A0A2H0ZLA8	Uncharacterized protein	B9J08_002985	8	94	48.5715	16.9488	17.2883	16.4559	17.5345	16.4634	16.4678	15.9615	16.2595	16.1225	-0.707367	16.4682	0.0659327	0.250097	0.075785	16.8598	0.842582	0.934777	0.783152	16.5061	0.0103567	0.0916389
A0A2H1A276	A0A2H1A276	CRAL-TRIO domain-containing protein	B9J08_000007	0.333333	3	37.0768	12.8776	12.8077	13.1218	16.807	13.5684	15.73	11.1177	12.0811	11.4746	-3.81068	13.4631	0.00333895	0.0690636	-2.43277	14.1521	0.0214285	0.200362	1.37792	12.2468	0.010434	0.0918659
A0A2H0ZDG9	A0A2H0ZDG9	Uncharacterized protein	B9J08_005372	1.77778	19	44.7941	15.7586	16.3265	14.6417	16.9218	14.3699	13.3073	13.8074	14.0436	14.3621	-0.795301	14.4687	0.403653	0.585568	0.709271	15.221	0.488479	0.751493	1.50457	14.8233	0.0104827	0.0921069
A0A2H1A804	A0A2H1A804	Uncharacterized protein	B9J08_000181	5.77778	52	46.7181	16.0254	16.6183	14.8068	18.0059	15.6929	15.59	14.4773	13.7705	14.306	-2.245	15.3071	0.0146711	0.131993	-0.612772	16.1232	0.459615	0.731703	1.63223	15.0007	0.0105517	0.0925256
A0A2H0ZW17	A0A2H0ZW17	Uncharacterized protein	B9J08_001978	0.444444	4	41.4556	12.5358	14.4362	14.5019	12.3335	12.282	13.5929	11.6396	12.1508	11.5675	-0.950168	12.261	0.0977332	0.295178	1.08853	13.2804	0.153873	0.454987	2.0387	12.8053	0.0105764	0.0925546
A0A2H0ZFV1	A0A2H0ZFV1	Uncharacterized protein	B9J08_004564	4.77778	43	48.8389	15.5393	16.2008	15.5825	16.4647	15.349	15.4294	14.8775	15.1847	14.9183	-0.75421	15.3706	0.064254	0.247753	0.0265015	15.761	0.944483	0.979137	0.780711	15.3839	0.0106154	0.0927081
A0A2H0ZMP8	A0A2H0ZMP8	Uncharacterized protein	B9J08_003470	4	36	40.4514	13.9311	15.0982	14.7614	14.8655	14.1838	14.257	13.6207	13.4051	13.2377	-1.01428	13.9283	0.012241	0.124096	0.161482	14.5162	0.683212	0.872635	1.17576	14.009	0.0108442	0.0927749
A0A2H0ZVU9	A0A2H0ZVU9	Uncharacterized protein	B9J08_002547	10	90	48.3996	18.6093	18.5713	18.2437	19.3765	18.6093	18.4104	17.9896	17.877	18.1577	-0.790694	18.4034	0.0219182	0.154824	-0.323965	18.6368	0.278651	0.596637	0.466729	18.2414	0.0109879	0.0927749
A0A2H0ZME9	A0A2H0ZME9	J domain-containing protein	B9J08_003417	2	18	41.9025	14.5695	14.9217	14.6869	14.3893	14.5879	15.1089	14.2546	13.8436	13.7461	-0.747252	14.3217	0.040696	0.201952	0.0306596	14.7107	0.910356	0.964104	0.777911	14.3371	0.0109263	0.0927749
A0A2H1A258	A0A2H1A258	3-ketoacyl-CoA thiolase B, peroxisomal	B9J08_001484	14	135	49.5634	19.6142	19.3573	19.2831	20.1713	19.9744	20.3794	19.9242	19.8648	19.6939	-0.34743	20.0013	0.0445205	0.210011	-0.75687	19.7966	0.00260989	0.0917282	-0.409441	19.6229	0.0109756	0.0927749
A0A2H0ZVS6	A0A2H0ZVS6	Uncharacterized protein	B9J08_003936	15.3333	147	55.936	17.7366	17.7451	17.7991	17.78	17.9748	17.7354	18.108	18.2053	17.9787	0.267268	17.9637	0.0728415	0.258776	-0.069788	17.7952	0.586195	0.818515	-0.337056	17.9288	0.0106967	0.0927749
A0A2H0ZMC2	A0A2H0ZMC2	CLTH domain-containing protein	B9J08_003378	3	27	51.3918	15.9438	15.5669	15.5076	15.5267	15.1312	15.3176	14.9337	15.1897	14.5237	-0.442801	15.1038	0.119052	0.320261	0.347619	15.499	0.144469	0.441996	0.790421	15.2776	0.0108403	0.0927749
A0A2H1A1L8	A0A2H1A1L8	Peptidylprolyl isomerase	B9J08_001328	5.44444	49	45.4907	15.1237	14.8518	14.703	15.6014	15.7493	16.1513	15.4374	15.6351	15.4322	-0.332458	15.6678	0.152432	0.361125	-0.94121	15.3634	0.00560458	0.120215	-0.608752	15.1972	0.0107094	0.0927749
A0A2H1A7M3	A0A2H1A7M3	26S proteasome regulatory subunit RPN2	B9J08_000323	19.5556	216	56.8607	19.5885	19.8992	19.4899	20.2139	19.4189	19.2981	19.2603	19.2186	19.2514	-0.400208	19.4435	0.152339	0.361125	0.0155902	19.6514	0.955554	0.981902	0.415798	19.4513	0.0108865	0.0927749
A0A2H0ZNT1	A0A2H0ZNT1	General transcription and DNA repair factor IIH	B9J08_003862	2.88889	27	50.3893	15.2338	14.9551	15.1369	14.902	14.6069	14.721	14.6141	14.4879	14.1072	-0.340201	14.5732	0.194464	0.401465	0.365299	14.9259	0.108422	0.392226	0.705499	14.7558	0.0109341	0.0927749
A0A2H1A6Y9	A0A2H1A6Y9	Uncharacterized protein	B9J08_000085	1	9	36.8849	19.3322	19.3391	19.4303	19.5477	19.5243	19.5888	19.5746	19.7978	19.6723	0.12795	19.6176	0.253071	0.460172	-0.186398	19.4604	0.108852	0.393006	-0.314347	19.5244	0.0109343	0.0927749
A0A2H0ZLR3	A0A2H0ZLR3	Phosphatidate cytidylyltransferase	B9J08_003119	4	36	45.0905	15.2226	15.6608	15.1015	16.346	14.5336	14.1718	14.0934	14.6051	14.7158	-0.545675	14.7443	0.387504	0.570764	0.311181	15.1727	0.610768	0.833611	0.856856	14.8999	0.0109527	0.0927749
A0A2H0ZPB3	A0A2H0ZPB3	Uncharacterized protein	B9J08_004034	3.33333	30	53.2468	15.6848	15.3654	15.8493	15.3697	14.6878	13.9958	15.1631	14.8508	14.9362	0.298941	14.8339	0.449637	0.625412	0.948771	15.1588	0.0437004	0.259145	0.64983	15.3083	0.0109029	0.0927749
A0A2H0ZJY1	A0A2H0ZJY1	CTP synthase	B9J08_004393	15.1111	157	53.1814	18.9032	19.3617	18.7369	19.2763	18.4065	18.125	18.4384	18.317	18.496	-0.185452	18.5099	0.551256	0.710307	0.398001	18.8016	0.273422	0.591298	0.583453	18.7089	0.0108183	0.0927749
A0A2H0ZVF3	A0A2H0ZVF3	FCP1 homology domain-containing protein	B9J08_003820	3.22222	31	45.4233	16.5157	16.4567	16.4322	16.2317	17.0646	17.3605	17.3375	17.183	16.7122	0.19198	16.9816	0.579582	0.729672	-0.417375	16.6769	0.210192	0.522263	-0.609354	16.7729	0.0109759	0.0927749
A0A2H0ZPV7	A0A2H0ZPV7	Zn(2)-C6 fungal-type domain-containing protein	B9J08_002136	1.66667	15	41.5798	12.0123	12.5586	12.8502	12.3686	15.1192	15.2236	14.3638	13.937	13.244	-0.38887	14.0427	0.651174	0.781328	-1.76342	13.3554	0.0721549	0.325261	-1.37455	13.161	0.0109872	0.0927749
A0A2H0ZY26	A0A2H0ZY26	MFS domain-containing protein	B9J08_002243	0.888889	8	43.6529	12.7807	12.9006	12.8192	12.8537	11.7522	9.29009	11.9572	10.9375	11.3974	0.132039	11.3647	0.894475	0.946821	1.53486	12.0661	0.142101	0.438161	1.40282	12.1321	0.0107731	0.0927749
A0A2H0ZM95	A0A2H0ZM95	Pru domain-containing protein	B9J08_003357	7.55556	82	45.5532	19.6514	19.4934	19.7203	19.7426	19.968	20.0863	19.9826	19.9169	19.9063	0.00297179	19.9338	0.980935	0.990327	-0.310591	19.777	0.0609404	0.300394	-0.313562	19.7785	0.0106618	0.0927749
A0A2H0ZEG6	A0A2H0ZEG6	UDP-N-acetylglucosamine transferase subunit ALG14	ALG14	4.11111	37	45.9915	16.0015	16.2555	15.2636	17.1569	15.6076	14.3676	14.6841	15.0418	14.9179	-0.829468	15.296	0.26001	0.46646	0.129441	15.7755	0.860426	0.94287	0.958909	15.3607	0.011083	0.0933951
A0A2H0ZW80	A0A2H0ZW80	CDK-activating kinase assembly factor MAT1	B9J08_002048	2.44444	22	38.0084	17.5699	17.6447	17.1813	17.2117	17.7443	17.2162	18.1383	18.2346	17.8014	0.667353	17.7244	0.0153285	0.13414	0.0745363	17.428	0.738497	0.895911	-0.592816	17.7617	0.0111821	0.0940473
A0A2H0ZXS4	A0A2H0ZXS4	VPS9 domain-containing protein	B9J08_001555	6.77778	61	46.1263	15.0715	15.1771	14.8916	15.7868	14.7126	14.7842	14.394	14.3039	14.5889	-0.665589	14.7617	0.0939444	0.290294	-0.0478048	15.0706	0.889676	0.955255	0.617785	14.7378	0.0112307	0.0940901
A0A2H1A093	A0A2H1A093	DNA primase large subunit	B9J08_002225	2.22222	25	43.8971	12.629	14.577	14.3608	14.8977	12.9317	11.8473	12.0508	11.4084	12.1666	-1.35034	12.5504	0.138391	0.345019	0.63003	13.5406	0.510656	0.767642	1.98037	12.8654	0.0112203	0.0940901
A0A2H0ZCP9	A0A2H0ZCP9	60S ribosomal protein L5	B9J08_005099	12.2222	174	49.6772	23.1462	23.3755	23.4925	21.4206	22.3414	22.0771	22.7957	23.0481	22.8476	0.950759	22.4218	0.00805719	0.105549	1.39168	22.6422	0.00153537	0.0739016	0.440918	23.1176	0.0112698	0.0942351
A0A2H0ZEJ0	A0A2H0ZEJ0	Nudix hydrolase domain-containing protein	B9J08_005140	6.77778	63	48.1116	17.5993	17.3773	17.4985	17.9928	17.6789	17.8972	17.8196	17.8917	17.7957	-0.0206314	17.846	0.873631	0.934705	-0.364596	17.674	0.0392137	0.252817	-0.343965	17.6637	0.0112964	0.0942746
A0A2H1A840	A0A2H1A840	Uncharacterized protein	B9J08_000501	13.4444	126	48.9651	17.2334	17.4525	16.7793	18.1895	17.2143	17.458	16.5716	16.4292	16.5645	-1.09886	17.0712	0.00514865	0.0874681	-0.465532	17.3878	0.176387	0.480479	0.63333	16.8384	0.0114096	0.0943566
A0A2H0ZSV3	A0A2H0ZSV3	Uncharacterized protein	B9J08_003391	3.22222	31	45.4786	15.8041	15.3159	15.7156	17.5506	16.1938	15.8521	14.737	13.4415	14.725	-2.23096	15.4167	0.00668547	0.0958543	-0.920279	16.072	0.0880709	0.357829	1.31068	14.9565	0.011371	0.0943566
A0A2H1A1E2	A0A2H1A1E2	MICOS complex subunit	B9J08_001240	5.88889	53	52.0308	18.179	18.2601	18.5239	18.1823	18.3576	18.5001	18.794	18.6075	18.8215	0.394335	18.5438	0.0207419	0.151776	-0.0256342	18.3338	0.869742	0.948032	-0.419969	18.531	0.0114541	0.0943566
A0A2H0ZSN8	A0A2H0ZSN8	AAA domain-containing protein	B9J08_003338	5.66667	52	46.9605	17.6727	17.9175	17.5817	17.964	17.5038	17.6012	17.2087	17.3776	17.3312	-0.383822	17.4977	0.0482712	0.216754	0.0342887	17.7068	0.850458	0.937879	0.418111	17.5149	0.0114925	0.0943566
A0A2H0ZJQ5	A0A2H0ZJQ5	Protein disulfide-isomerase domain	B9J08_004361	7	81	48.8409	17.9381	18.0214	18.1469	18.1771	18.1008	18.1608	18.3949	18.3033	18.3747	0.211417	18.2519	0.0709015	0.255592	-0.110774	18.0908	0.370366	0.666167	-0.322192	18.1966	0.0115026	0.0943566
A0A2H1A826	A0A2H1A826	Uncharacterized protein	B9J08_000492	37.6667	359	50.9568	19.6812	19.9474	19.4382	20.2011	19.3913	19.358	19.157	19.1641	19.3062	-0.441047	19.4296	0.113651	0.315957	0.0387741	19.6695	0.889774	0.955255	0.479821	19.449	0.0114159	0.0943566
A0A2H0ZJ05	A0A2H0ZJ05	UCR_hinge domain-containing protein	B9J08_004433	2	18	49.8313	18.7885	18.7941	18.3563	17.8761	18.2552	16.3558	17.9069	18.1063	17.1064	0.210826	17.6011	0.706051	0.822144	1.15061	18.071	0.0566031	0.293234	0.939787	18.1764	0.0113569	0.0943566
A0A2H0ZXF2	A0A2H0ZXF2	Uncharacterized protein	B9J08_002464	1.88889	17	46.6313	16.5907	16.5967	15.8417	17.6928	15.2074	13.3411	14.4481	15.6517	15.2551	-0.295487	15.266	0.78922	0.879783	0.929255	15.8784	0.40624	0.690049	1.22474	15.7307	0.0114476	0.0943566
A0A2H0ZM81	A0A2H0ZM81	Uncharacterized protein	B9J08_003344	0.333333	3	37.2824	13.5775	14.2406	14.935	12.8349	11.8187	11.7392	11.0394	13.1667	12.2435	0.0189371	12.1404	0.977786	0.989227	2.12008	13.191	0.00478393	0.117668	2.10115	13.2004	0.0114995	0.0943566
A0A2H0ZP44	A0A2H0ZP44	Uncharacterized protein	B9J08_003962	9.11111	90	48.2365	16.32	16.0941	16.5823	16.0982	16.3609	16.5279	16.8248	16.9352	16.7968	0.523316	16.5906	0.0160283	0.136937	0.00314927	16.3306	0.987887	0.99595	-0.520167	16.5922	0.0115457	0.0945303
A0A2H1A596	A0A2H1A596	Golgi apparatus membrane protein TVP38	B9J08_000556	4	37	48.4528	14.0058	14.1935	13.6989	15.0484	12.8039	12.7647	12.0439	13.064	13.0519	-0.819075	13.1295	0.291053	0.492398	0.427074	13.7526	0.538604	0.787948	1.24615	13.343	0.0115972	0.0946675
A0A2H0ZKQ4	A0A2H0ZKQ4	Uncharacterized protein	B9J08_002805	2.77778	25	40.5485	16.2978	16.235	16.565	16.9854	16.854	16.9511	16.841	17.0128	16.7156	-0.0736811	16.8933	0.607518	0.75123	-0.564228	16.648	0.00900225	0.144136	-0.490547	16.6112	0.0116281	0.0946675
A0A2H1A762	A0A2H1A762	tRNA(His) guanylyltransferase	B9J08_000163	2.22222	21	39.4344	15.2758	15.3427	15.0219	13.8411	14.8397	14.6296	14.7662	14.5698	14.3603	0.128625	14.5011	0.703621	0.820543	0.776637	14.8251	0.0449828	0.264538	0.648012	14.8895	0.0116264	0.0946675
A0A2H0ZHY4	A0A2H0ZHY4	NAD(P)H:quinone oxidoreductase, type IV	B9J08_004840	2.22222	20	51.3464	16.8998	16.6163	16.6269	16.5711	17.0385	16.9873	16.3218	16.3139	16.1531	-0.602664	16.5643	0.0127903	0.124814	-0.15128	16.79	0.443063	0.717633	0.451384	16.4886	0.0116887	0.0949818
A0A2H1A1Z0	A0A2H1A1Z0	Uncharacterized protein	B9J08_001443	20.5556	207	53.0436	17.5375	17.6245	17.3964	17.6025	17.1497	17.0978	16.9949	17.1099	17.2527	-0.164145	17.2013	0.389087	0.571766	0.236097	17.4014	0.230753	0.548101	0.400242	17.3193	0.0117355	0.0950376
A0A2H1A7F3	A0A2H1A7F3	Copper transport protein	B9J08_000258	0.888889	8	35.0144	16.0933	16.4279	15.4609	17.2148	14.6836	12.8904	13.9532	15.0607	15.0492	-0.241874	14.8086	0.826788	0.902238	1.06449	15.4618	0.346671	0.652727	1.30637	15.3409	0.0117395	0.0950376
A0A2H0ZXS5	A0A2H0ZXS5	Uncharacterized protein	B9J08_001548	1	15	51.7729	11.7706	11.9468	12.3335	12.692	12.6815	12.5306	10.4998	10.4324	10.324	-2.21595	11.5267	0.00091872	0.0330969	-0.617722	12.3258	0.122467	0.413935	1.59822	11.2179	0.011924	0.095619
A0A2H0ZEI5	A0A2H0ZEI5	Uncharacterized protein	B9J08_005147	1.88889	17	42.2443	14.0941	13.2881	13.7584	16.2074	15.6736	16.0382	15.2176	14.5126	14.5544	-1.21155	15.3673	0.00387405	0.074104	-2.25956	14.8433	0.000183696	0.0278525	-1.04801	14.2375	0.0119363	0.095619
A0A2H0ZGP2	A0A2H0ZGP2	Arrestin_C domain-containing protein	B9J08_004805	2.88889	30	49.5907	12.6563	11.4156	10.2584	14.8415	14.4646	14.3215	13.6482	13.3352	13.6502	-0.998022	14.0435	0.00778536	0.102298	-3.09912	12.993	0.00242988	0.090555	-2.1011	12.494	0.0118711	0.095619
A0A2H0ZSM8	A0A2H0ZSM8	Phosphodiesterase	B9J08_003265	12.2222	110	52.3716	16.2371	16.3364	16.0619	16.7276	16.0019	15.9561	15.4277	15.6502	15.8758	-0.577279	15.9399	0.0695642	0.255096	-0.0167457	16.2202	0.948472	0.980994	0.560533	15.9315	0.0119441	0.095619
A0A2H0ZTA1	A0A2H0ZTA1	FAD-binding PCMH-type domain-containing protein	B9J08_003553	7.55556	68	50.6041	15.4205	15.2774	15.7018	15.3764	16.0147	16.2136	16.1204	15.9637	15.9488	0.142729	15.9396	0.585838	0.733868	-0.401663	15.6674	0.185287	0.493326	-0.544392	15.7388	0.011934	0.095619
A0A2H1A6H5	A0A2H1A6H5	Uncharacterized protein	B9J08_000968	1	9	51.7079	14.1993	12.1456	14.5305	15.3348	15.6196	15.7337	15.5664	15.7142	15.7133	0.101909	15.6137	0.592211	0.739912	-1.93759	14.5939	0.0215159	0.200362	-2.0395	14.6449	0.0119387	0.095619
A0A2H0ZMS4	A0A2H0ZMS4	Imidazole acetol-phosphate transaminase	B9J08_003531	7.22222	83	48.6792	19.2678	19.1201	19.4324	18.7353	19.5957	19.6327	19.6827	19.6893	19.5389	0.315734	19.4791	0.25651	0.463197	-0.0478016	19.2973	0.862336	0.943159	-0.363535	19.4552	0.0120209	0.0960561
A0A2H0ZVM1	A0A2H0ZVM1	Uncharacterized protein	B9J08_002454	3.88889	35	52.5285	17.1694	17.1818	16.4533	17.1416	16.0874	15.9267	15.7359	16.3461	16.1465	-0.309072	16.2307	0.423354	0.601757	0.549627	16.66	0.199395	0.506751	0.858699	16.5055	0.0122456	0.0974916
A0A2H0ZU37	A0A2H0ZU37	Uncharacterized protein	B9J08_003272	3.33333	30	46.3462	14.3115	15.1911	14.5994	14.6602	14.0027	13.5575	13.8517	13.7857	13.751	-0.277349	13.9348	0.439871	0.616189	0.627178	14.3871	0.150523	0.450967	0.904527	14.2484	0.0122257	0.0974916
A0A2H0ZET8	A0A2H0ZET8	5'/3'-nucleotidase SurE	B9J08_005238	11.1111	100	49.9281	17.4481	17.7827	17.4992	17.9704	17.4146	17.6243	17.1726	17.1185	17.2142	-0.501358	17.4191	0.022877	0.159106	-0.0930974	17.6232	0.638046	0.84849	0.408261	17.3725	0.0122791	0.0975781
A0A2H1A8E8	A0A2H1A8E8	Uncharacterized protein	B9J08_000226	18.3333	184	50.2993	19.6105	19.5946	19.7441	18.678	19.4499	19.572	19.9043	20.1454	19.916	0.755287	19.6109	0.0214361	0.153928	0.41645	19.4415	0.14163	0.437333	-0.338837	19.8191	0.0123437	0.0977688
A0A2H0ZV60	A0A2H0ZV60	FAS1 domain-containing protein	B9J08_002252	7.33333	66	49.8863	14.6547	14.4271	14.3374	15.0071	15.0366	15.5591	15.2343	15.1249	14.9181	-0.108511	15.1467	0.65426	0.782065	-0.727865	14.837	0.0213416	0.200362	-0.619354	14.7828	0.0123483	0.0977688
A0A2H1A7L3	A0A2H1A7L3	SpoU_methylase domain-containing protein	B9J08_000312	7.44444	67	42.6342	14.5854	15.3047	13.5859	15.0988	13.3717	12.9099	12.6962	13.1776	13.0565	-0.816711	13.3851	0.218813	0.426286	0.698534	14.1427	0.35496	0.657595	1.51525	13.7344	0.0124727	0.0985728
A0A2H0ZMX0	A0A2H0ZMX0	60S acidic ribosomal protein P1-A	B9J08_003250	0.444444	4	22.6813	12.7195	12.0314	13.695	13.5021	11.1774	12.0671	14.0369	14.7669	14.2784	2.11188	13.3048	0.013521	0.126831	0.566409	12.5321	0.467943	0.73682	-1.54547	13.588	0.0126507	0.0988881
A0A2H0ZF57	A0A2H0ZF57	Eukaryotic translation initiation factor 5A	B9J08_005387	7.55556	100	47.5464	18.904	18.8738	19.2499	16.6289	17.9339	17.7923	18.6191	18.6265	18.5708	1.15375	18.0286	0.0144456	0.130919	1.55754	18.2305	0.00465426	0.115634	0.403789	18.8073	0.0125808	0.0988881
A0A2H0ZZX2	A0A2H0ZZX2	Uncharacterized protein	B9J08_001148	4.55556	59	47.6731	18.5465	18.657	18.5328	17.648	18.39	18.3966	18.8161	18.8794	18.8702	0.710375	18.5001	0.0165859	0.137522	0.433888	18.3618	0.101358	0.380688	-0.276487	18.717	0.0125765	0.0988881
A0A2H0ZCU5	A0A2H0ZCU5	Histone H2A	B9J08_005144	2	26	42.625	25.3741	27.5228	26.8253	24.1305	25.2162	23.7936	24.9223	24.6944	24.9985	0.491645	24.6259	0.23773	0.445473	2.19395	25.4771	0.0127022	0.166399	1.7023	25.7229	0.0126308	0.0988881
A0A2H0ZDA2	A0A2H0ZDA2	Uncharacterized protein	B9J08_005299	5.44444	49	49.4063	14.8726	15.3462	14.6338	14.9817	14.0132	13.9205	13.4069	13.9437	14.3439	-0.406951	14.1016	0.352627	0.544536	0.645754	14.628	0.12856	0.420131	1.05271	14.4245	0.0126727	0.0988881
A0A2H0ZUN9	A0A2H0ZUN9	Uncharacterized protein	B9J08_003533	4.11111	37	50.1421	19.6866	19.6857	19.7437	19.8446	19.961	20.1727	20.2074	19.8914	20.0367	0.0523987	20.019	0.71394	0.827	-0.287454	19.8491	0.0569944	0.293667	-0.339853	19.8753	0.0126344	0.0988881
A0A2H0ZYC1	A0A2H0ZYC1	Uncharacterized protein	B9J08_001738	3.77778	37	51.5031	11.9101	13.4085	11.6208	13.4567	14.1831	14.5111	13.9335	13.9571	14.0075	-0.0842914	14.0082	0.805623	0.889336	-1.73717	13.1817	0.0218244	0.201166	-1.65288	13.1396	0.0126663	0.0988881
A0A2H0ZVG3	A0A2H0ZVG3	SAP domain-containing protein	B9J08_002426	10.6667	112	48.5469	19.0052	18.8938	18.6308	19.6443	19.0731	19.4481	19.1272	19.4056	19.2934	-0.113091	19.332	0.534751	0.696958	-0.54525	19.1159	0.0263662	0.219969	-0.432158	19.0593	0.0127851	0.0995857
A0A2H0ZIR6	A0A2H0ZIR6	Zn(2)-C6 fungal-type domain-containing protein	B9J08_004353	1.66667	15	35.5995	14.6468	14.5455	13.8814	15.4973	14.9127	15.0104	15.3823	15.1443	15.0687	0.0583296	15.1693	0.809112	0.890516	-0.782175	14.749	0.0387868	0.252817	-0.840505	14.7782	0.0128422	0.0998505
A0A2H0ZX55	A0A2H0ZX55	Peroxidase	B9J08_002366	5.22222	55	44.2458	17.6134	17.5255	17.1668	17.5687	17.3806	17.284	17.8858	17.9905	17.8299	0.490947	17.6566	0.00734147	0.100217	0.0241104	17.4232	0.891179	0.955563	-0.466837	17.6686	0.0129159	0.100064
A0A2H0ZIA2	A0A2H0ZIA2	Uncharacterized protein	B9J08_004208	3.77778	51	49.4116	18.1518	18.8276	17.9472	18.3705	17.2325	17.2632	17.64	17.6046	17.3641	-0.0858292	17.5792	0.799184	0.88473	0.686793	17.9655	0.121978	0.413576	0.772622	17.9226	0.0129148	0.100064
A0A2H1A780	A0A2H1A780	SMK-1 domain-containing protein	B9J08_000950	1	9	51.5508	13.5023	13.9783	13.194	14.8619	13.7028	13.6692	12.4952	11.5292	12.5633	-1.88204	13.1369	0.00763916	0.102089	-0.519764	13.8181	0.265615	0.584352	1.36228	12.877	0.012968	0.100288
A0A2H0ZP89	A0A2H0ZP89	tRNA_int_end_N2 domain-containing protein	B9J08_004057	2.66667	24	43.8491	14.5326	14.1328	14.0566	14.3912	13.9592	13.6479	12.6899	13.3271	13.5878	-0.797862	13.6005	0.0668373	0.251032	0.241206	14.1201	0.43951	0.715901	1.03907	13.7211	0.0130362	0.100614
A0A2H0ZL80	A0A2H0ZL80	Cytoplasmic tRNA 2-thiolation protein 2	NCS2	0.777778	7	37.9872	11.6703	11.5114	11.4582	12.8559	11.5633	11.8531	12.5891	12.5488	13.2496	0.705104	12.4433	0.183846	0.389977	-0.544141	11.8187	0.301053	0.618114	-1.24924	12.1712	0.0130568	0.100614
A0A2H1A233	A0A2H1A233	mRNA stability protein	B9J08_001200	2.88889	26	44.9484	16.7466	16.2399	16.5623	15.2035	15.752	14.6117	15.8474	15.9822	15.1361	0.466153	15.4221	0.253451	0.460172	1.32718	15.8527	0.0058772	0.120215	0.861025	16.0857	0.013108	0.100829
A0A2H0ZZP7	A0A2H0ZZP7	Uncharacterized protein	B9J08_001247	2	18	53.4616	14.1096	14.2314	14.0029	14.9125	14.0753	13.6454	13.4821	13.412	13.3644	-0.79156	13.8153	0.0758896	0.263935	-0.0964231	14.1629	0.799828	0.915693	0.695137	13.7671	0.0131722	0.101143
A0A2H0ZPQ4	A0A2H0ZPQ4	Uncharacterized protein	B9J08_003847	14.1111	138	53.5126	17.1505	17.1201	16.9048	17.6798	16.9582	17.0419	16.748	16.5611	16.6698	-0.567007	16.9431	0.0393117	0.198998	-0.168187	17.1426	0.481235	0.747856	0.39882	16.859	0.013315	0.101533
A0A2H1A326	A0A2H1A326	Complex III subunit 7	B9J08_001429	9.55556	119	47.216	17.5963	17.7319	18.3207	18.3528	18.1304	18.4032	18.5526	18.6143	18.418	0.232847	18.4119	0.104112	0.300854	-0.412496	18.0892	0.104136	0.385429	-0.645343	18.2056	0.0132922	0.101533
A0A2H0ZFZ2	A0A2H0ZFZ2	Mitochondrial DNA replication protein YHM2	B9J08_004591	3.11111	33	53.9428	16.7979	17.335	16.3703	17.8718	16.1753	16.0515	15.8577	15.0852	16.1405	-1.00506	16.197	0.114681	0.315977	0.134856	16.767	0.809678	0.919624	1.13991	16.2644	0.0132627	0.101533
A0A2H0ZW88	A0A2H0ZW88	Uncharacterized protein	B9J08_002012	3	27	46.9748	15.4973	15.3666	15.4889	14.1602	15.4214	15.2434	15.0012	15.034	14.8545	0.0215649	14.9524	0.95434	0.975271	0.509278	15.1963	0.202062	0.510827	0.487714	15.2071	0.0133169	0.101533
A0A2H0ZNU9	A0A2H0ZNU9	Uncharacterized protein	B9J08_003931	10.7778	103	53.7049	17.4106	17.4334	17.1183	18.3129	17.3204	17.3635	16.8205	16.8712	17.004	-0.767038	17.2821	0.0336961	0.187626	-0.344832	17.4932	0.283672	0.601662	0.422206	17.1097	0.0135048	0.102603
A0A2H0ZR79	A0A2H0ZR79	Elongation factor 2	B9J08_002772	40.2222	492	50.7571	25.0697	25.3936	25.1448	24.8485	24.6823	24.6119	24.663	24.6999	24.8895	0.0365792	24.7325	0.826886	0.902238	0.488454	24.9585	0.0272037	0.221055	0.451875	24.9768	0.0134844	0.102603
A0A2H0ZTJ1	A0A2H0ZTJ1	Importin N-terminal domain-containing protein	B9J08_003076	14.2222	136	56.2384	18.4567	18.8315	17.806	19.2702	17.7738	17.5605	17.4302	17.412	17.7084	-0.684619	17.8592	0.174901	0.38368	0.163203	18.2831	0.757309	0.901042	0.847822	17.9408	0.0135706	0.102923
A0A2H0ZRT9	A0A2H0ZRT9	Uncharacterized protein	B9J08_002968	4	36	44.1404	17.6298	17.8769	16.9951	19.4415	16.7082	16.4629	15.5565	16.3985	16.8668	-1.2636	16.9058	0.176807	0.385584	-0.0369653	17.5191	0.964756	0.985268	1.22663	16.8873	0.0137011	0.10373
A0A2H0ZWD2	A0A2H0ZWD2	MFS domain-containing protein	B9J08_002079	0.555556	5	38.1573	12.4652	13.1994	12.2656	12.581	12.1824	11.4598	11.1215	10.789	11.5438	-0.922974	11.6129	0.102108	0.299873	0.569006	12.3589	0.269103	0.587679	1.49198	11.8974	0.0137441	0.103874
A0A2H0ZVN9	A0A2H0ZVN9	RING-type domain-containing protein	B9J08_002488	1.77778	16	45.8071	14.2862	14.1279	13.2768	15.3612	13.0939	14.1088	11.4674	12.1488	13.0986	-1.94969	13.2131	0.0295648	0.176531	-0.290976	14.0425	0.654842	0.857713	1.65871	13.0676	0.0138038	0.103887
A0A2H0ZEW4	A0A2H0ZEW4	Uncharacterized protein	B9J08_005435	3	36	53.5838	19.4096	19.2652	19.262	19.2897	19.0376	19.2487	19.0717	18.8865	19.0531	-0.188231	19.0979	0.157776	0.365719	0.120303	19.2521	0.356749	0.657595	0.308534	19.158	0.013818	0.103887
A0A2H1A1S8	A0A2H1A1S8	Inhibitor I9 domain-containing protein	B9J08_001382	4.77778	48	45.6718	16.9452	16.5108	16.6217	17.3208	17.2106	17.248	17.049	17.1939	17.3553	-0.0604363	17.2296	0.65914	0.786059	-0.567288	16.9762	0.0111807	0.15744	-0.506852	16.946	0.0137701	0.103887
A0A2H0ZN05	A0A2H0ZN05	Uncharacterized protein	B9J08_003622	3.88889	36	45.253	19.5507	19.745	19.483	18.1767	18.1198	17.4707	19.2134	19.3404	19.2548	1.34712	18.596	0.000493491	0.0245214	1.67052	18.7577	0.000211131	0.0304239	0.323401	19.4312	0.013931	0.104066
A0A2H0ZW24	A0A2H0ZW24	Uncharacterized protein	B9J08_001981	7.22222	69	48.9057	15.4719	15.6452	15.357	16.0755	15.5658	15.7179	14.7796	15.1515	14.7629	-0.888388	15.3422	0.00668892	0.0958543	-0.295023	15.6389	0.19346	0.501094	0.593365	15.1947	0.0139715	0.104066
A0A2H1A5A3	A0A2H1A5A3	Uncharacterized protein	B9J08_000583	2.55556	23	49.1274	14.617	14.4291	14.1248	15.5235	14.5281	14.1115	13.717	13.658	13.655	-1.04436	14.1989	0.0360414	0.192592	-0.330729	14.5557	0.439876	0.716228	0.713633	14.0335	0.0139863	0.104066
A0A2H1A6T8	A0A2H1A6T8	Uncharacterized protein	B9J08_000040	1.55556	14	33.1115	13.6848	12.9926	12.0037	14.3176	11.2989	12.5633	10.7163	11.6305	10.801	-1.67733	11.8879	0.0829035	0.275686	0.167106	12.8101	0.850882	0.937879	1.84443	11.9715	0.0139636	0.104066
A0A2H0ZN85	A0A2H0ZN85	Uncharacterized protein	B9J08_003360	4.66667	53	52.512	18.054	18.7823	17.7193	19.5895	17.0759	16.6736	16.4513	17.3451	17.3522	-0.730185	17.4146	0.380778	0.566061	0.405516	17.9824	0.62237	0.83906	1.1357	17.6174	0.0139828	0.104066
A0A2H0ZKL3	A0A2H0ZKL3	Chitinase	B9J08_002761	7	63	54.4501	20.2254	20.0368	20.3397	20.5224	20.7045	20.4421	20.5335	20.5966	20.4764	-0.0208107	20.5459	0.856736	0.922561	-0.355669	20.3785	0.0368239	0.250298	-0.334858	20.3681	0.013911	0.104066
A0A2H1A204	A0A2H1A204	FAD-binding FR-type domain-containing protein	B9J08_001450	3.44444	31	44.3811	14.9543	14.166	14.41	16.7244	15.6109	16.1362	13.5673	13.8153	13.5169	-2.52397	14.8952	0.000176529	0.0143987	-1.64704	15.3336	0.00329625	0.0976005	0.876938	14.0717	0.0140792	0.104123
A0A2H0ZZB5	A0A2H0ZZB5	Superoxide dismutase [Cu-Zn]	B9J08_001381	3.88889	44	44.6232	16.7231	16.0882	16.7236	15.7955	16.2363	16.1328	17.1127	17.2236	17.0907	1.08748	16.5986	0.000472891	0.0242418	0.456775	16.2832	0.103849	0.385249	-0.630705	16.827	0.0141143	0.104123
A0A2H1A012	A0A2H1A012	Lysine--tRNA ligase	B9J08_001878	18.8889	221	50.7505	21.4611	21.6547	21.8002	21.3063	21.1889	21.3554	21.9315	22.1365	21.9889	0.735471	21.6513	0.000516757	0.0245595	0.355137	21.4611	0.0358095	0.247291	-0.380334	21.8288	0.0141	0.104123
A0A2H1A7Q1	A0A2H1A7Q1	Structural maintenance of chromosomes protein 5	B9J08_000355	3.88889	35	46.8682	14.0442	14.025	13.9896	14.3468	13.7698	13.6553	13.0836	13.5293	13.1178	-0.680418	13.5838	0.0701744	0.255592	0.0956382	13.9718	0.73655	0.89567	0.776056	13.6316	0.0140746	0.104123
A0A2H0ZV19	A0A2H0ZV19	Uncharacterized protein	B9J08_002301	14	138	48.0666	18.5454	18.7915	18.518	18.4406	18.0754	17.9854	18.1193	18.2775	18.3386	0.0780167	18.2061	0.630524	0.766285	0.451168	18.3927	0.033239	0.242157	0.373152	18.4317	0.0140982	0.104123
A0A2H0ZVW0	A0A2H0ZVW0	Uncharacterized protein	B9J08_002556	3.77778	42	40.4671	16.8315	16.7268	16.9859	15.5408	15.8359	15.0551	16.2181	16.5816	15.9611	0.77632	15.8654	0.0274082	0.172751	1.37079	16.1627	0.000988355	0.0605732	0.594474	16.5508	0.0142083	0.104529
A0A2H0ZK44	A0A2H0ZK44	Protein BFR2	B9J08_002604	3.22222	33	36.0859	15.9075	16.4453	16.1446	15.8909	14.9279	15.2871	15.3264	15.7883	15.0506	0.0197798	15.3785	0.953143	0.97508	0.79716	15.7672	0.0345946	0.243571	0.77738	15.7771	0.0142177	0.104529
A0A2H0ZWB7	A0A2H0ZWB7	Protein phosphatase	B9J08_002042	1.88889	17	47.707	15.404	14.757	14.7208	15.7403	15.3309	15.4681	13.212	13.9796	14.2999	-1.6826	14.6718	0.00199502	0.0539031	-0.552492	15.2369	0.0746568	0.327317	1.13011	14.3956	0.0144678	0.105761
A0A2H1A1X1	A0A2H1A1X1	Histone deacetylase	B9J08_001423	6.11111	59	47.9077	14.7647	14.6321	14.5897	15.2797	14.4745	14.4723	14.1027	13.8559	14.1681	-0.699901	14.3922	0.0568709	0.232243	-0.0799863	14.7022	0.786906	0.909983	0.619914	14.3522	0.0144484	0.105761
A0A2H0ZG00	A0A2H0ZG00	Septin CDC11	B9J08_004605	10.8889	108	53.0919	18.6748	18.4797	19.0439	17.7785	18.9492	19.161	19.2927	19.371	19.0998	0.624926	18.942	0.131789	0.33548	0.103267	18.6812	0.796281	0.912944	-0.521659	18.9936	0.0145076	0.105761
A0A2H1A5C8	A0A2H1A5C8	40S ribosomal protein S14	B9J08_000605	6.11111	79	47.5404	22.9897	22.8911	23.0025	23.0986	22.4932	22.5521	22.5676	21.9837	22.6066	-0.328661	22.5503	0.22678	0.435526	0.246492	22.8379	0.245759	0.56388	0.575152	22.6735	0.0144898	0.105761
A0A2H0ZVC5	A0A2H0ZVC5	t-SNARE coiled-coil homology domain-containing protein	B9J08_002401	3.66667	33	44.7192	20.1444	19.871	20.1693	20.5625	20.2554	20.4779	20.3788	20.436	20.3793	-0.0339339	20.415	0.776824	0.871955	-0.37037	20.2468	0.0396915	0.254202	-0.336436	20.2298	0.0144855	0.105761
A0A2H0ZLL6	A0A2H0ZLL6	ATP-dependent RNA helicase DBP10	B9J08_003094	6.88889	62	44.8686	15.3404	15.9475	15.2367	15.5238	14.5974	14.0478	14.7948	14.6423	14.8729	0.0470134	14.7465	0.908427	0.952725	0.785185	15.1156	0.110895	0.395694	0.738171	15.1391	0.0145787	0.106101
A0A2H0ZVM4	A0A2H0ZVM4	Uncharacterized protein	B9J08_002489	4.77778	43	45.8737	15.8542	15.6811	15.4503	16.0579	15.33	14.9611	15.122	15.1994	15.0995	-0.309387	15.295	0.346614	0.540164	0.212192	15.5558	0.523062	0.777451	0.52158	15.4011	0.0146198	0.106221
A0A2H0ZGD9	A0A2H0ZGD9	SMC_N domain-containing protein	B9J08_004726	8.77778	79	45.7006	14.9644	15.2157	15.1063	15.7562	15.1788	14.6542	14.5149	14.6883	14.3632	-0.674301	14.8593	0.0766383	0.265684	-0.10094	15.146	0.754392	0.900397	0.573361	14.8088	0.0148176	0.107477
A0A2H1A660	A0A2H1A660	Fumarate reductase	B9J08_000874	14.7778	162	49.3451	19.639	19.3523	20.2362	18.8097	20.1057	19.9678	20.2747	20.6435	20.5415	0.858829	20.0571	0.0482846	0.216754	0.114778	19.6851	0.784826	0.909111	-0.744051	20.1145	0.0148792	0.107744
A0A2H0ZRL1	A0A2H0ZRL1	40S ribosomal protein S11-A	B9J08_002921	9.55556	89	45.7843	22.0309	22.5802	21.5149	22.7053	20.8133	20.892	20.6976	21.3099	21.2784	-0.374892	21.2828	0.502463	0.671527	0.571787	21.7561	0.348847	0.654072	0.946679	21.5687	0.0149484	0.107883
A0A2H0ZDF8	A0A2H0ZDF8	Ubiquinone biosynthesis O-methyltransferase, mitochondrial	COQ3	6.66667	73	49.9895	16.3577	16.4968	16.4061	16.9959	16.4651	16.5886	16.8328	16.7505	16.7256	0.0864284	16.7264	0.639274	0.771951	-0.263023	16.5517	0.197656	0.50457	-0.349452	16.5949	0.014942	0.107883
A0A2H0ZKJ3	A0A2H0ZKJ3	Uncharacterized protein	B9J08_002711	16	144	54.5892	17.6781	17.7273	17.8009	17.56	17.8775	17.9546	17.5168	17.3902	17.3683	-0.372268	17.6112	0.0400765	0.200858	-0.0619525	17.7664	0.68598	0.873745	0.310316	17.5803	0.0150078	0.107923
A0A2H0ZIF7	A0A2H0ZIF7	Endo/exonuclease/phosphatase domain-containing protein	B9J08_004259	1.77778	16	44.7446	15.2762	15.5672	14.5226	16.5812	14.9265	14.6023	13.8322	14.4573	13.9124	-1.30271	14.7186	0.0525027	0.223395	-0.247989	15.246	0.680937	0.872581	1.05472	14.5946	0.0150422	0.107923
A0A2H0ZP65	A0A2H0ZP65	Uncharacterized protein	B9J08_004031	15.6667	143	50.3474	16.3729	16.9643	15.9884	17.4756	15.6516	15.5287	15.3257	15.4597	15.8595	-0.670314	15.8835	0.257292	0.463205	0.223229	16.3302	0.708532	0.886099	0.893543	15.9951	0.0150341	0.107923
A0A2H0ZD24	A0A2H0ZD24	Uncharacterized protein	B9J08_005200	0.666667	6	37.0387	12.1374	11.4034	15.1507	11.3414	17.3933	17.4844	16.1197	15.9159	15.5085	0.441697	15.6272	0.796117	0.883773	-2.50917	14.1518	0.230636	0.548101	-2.95087	14.3726	0.0150538	0.107923
A0A2H0ZLR0	A0A2H0ZLR0	Uncharacterized protein	B9J08_003165	3.44444	31	44.3205	15.1263	15.5293	14.9436	16.2104	14.9997	15.2981	14.6239	14.5743	14.3977	-0.970756	15.0173	0.0281585	0.173315	-0.302985	15.3512	0.430865	0.709033	0.667771	14.8658	0.0151846	0.108144
A0A2H0ZN10	A0A2H0ZN10	2-methoxy-6-polyprenyl-1,4-benzoquinol methylase, mitochondrial	COQ5	10.5556	101	48.8807	19.7496	19.6996	20.0307	18.8985	19.7585	20.0931	20.3586	20.4307	20.0467	0.695288	19.931	0.0654396	0.249792	0.243243	19.705	0.465153	0.736418	-0.452044	20.0526	0.0151673	0.108144
A0A2H0ZJ81	A0A2H0ZJ81	Uncharacterized protein	B9J08_004157	3.55556	32	44.5915	17.5528	18.337	16.5744	19.3764	16.2768	14.8613	15.12	15.9944	16.45	-0.983333	16.3465	0.411548	0.592054	0.649891	17.1631	0.592965	0.821598	1.63322	16.6714	0.0151487	0.108144
A0A2H0ZNA4	A0A2H0ZNA4	Uncharacterized protein	B9J08_003382	14	149	54.6028	17.2084	17.4189	17.1396	17.4834	16.4991	16.7098	16.7428	16.5861	17.0075	-0.118635	16.8381	0.688934	0.807325	0.35821	17.0765	0.239169	0.556959	0.476845	17.0172	0.0151475	0.108144
A0A2H0ZL89	A0A2H0ZL89	NDT80 domain-containing protein	B9J08_002684	5.33333	51	55.0219	15.8508	15.6802	15.8803	16.1837	16.0354	15.7335	15.4138	15.0967	15.3939	-0.682778	15.6428	0.0131573	0.125118	-0.180467	15.894	0.360781	0.659753	0.502311	15.5526	0.0153829	0.109017
A0A2H0ZLN0	A0A2H0ZLN0	Protein kinase domain-containing protein	B9J08_003132	8.55556	94	53.8774	16.6704	16.9617	16.5168	17.3841	16.3739	16.5766	15.9614	16.2123	16.347	-0.604622	16.4759	0.0803649	0.272484	-0.0619317	16.7472	0.840557	0.934067	0.54269	16.4449	0.0153537	0.109017
A0A2H0ZGF9	A0A2H0ZGF9	Uncharacterized protein	B9J08_004748	4.55556	43	49.2716	15.831	15.6173	15.941	14.7238	15.9795	16.1305	16.3617	16.3961	16.1014	0.675106	15.9488	0.131627	0.33548	0.185169	15.7039	0.654725	0.857713	-0.489937	16.0414	0.0153716	0.109017
A0A2H1A0X4	A0A2H1A0X4	GST C-terminal domain-containing protein	B9J08_001103	14	137	51.0848	20.9842	20.5224	20.719	21.6716	21.4555	21.6836	21.3566	21.0675	21.164	-0.407458	21.3998	0.018225	0.143249	-0.861678	21.1727	0.00138983	0.0715265	-0.45422	20.969	0.0156139	0.110292
A0A2H1A4X2	A0A2H1A4X2	Protein kinase domain-containing protein	B9J08_000552	8.22222	74	46.7204	19.7428	20.0619	19.5759	20.4802	19.6282	19.6238	19.4012	19.3881	19.3119	-0.54369	19.6389	0.0659848	0.250097	-0.117203	19.8521	0.682253	0.872581	0.426487	19.5803	0.0156054	0.110292
A0A2H1A0W4	A0A2H1A0W4	ATP synthase subunit delta, mitochondrial	B9J08_001250	2.66667	25	37.6044	15.6963	15.6647	16.909	15.9963	17.1393	17.7171	17.6622	17.1811	16.9628	0.317805	17.1098	0.505532	0.673887	-0.860884	16.5205	0.159224	0.46042	-1.17869	16.6794	0.0156742	0.110538
A0A2H1A7G1	A0A2H1A7G1	Vacuolar calcium ion transporter	B9J08_000262	1.88889	17	41.7707	16.7819	17.2304	15.9856	17.0234	16.442	16.1032	15.9731	15.4774	15.1297	-0.996121	16.0248	0.0198247	0.149829	0.143107	16.5944	0.722011	0.892282	1.13923	16.0964	0.0158704	0.11082
A0A2H0ZV00	A0A2H0ZV00	U-box domain-containing protein	B9J08_002278	17.5556	164	56.58	17.6358	17.8782	17.3717	18.1649	17.4579	17.415	17.0672	16.9405	17.3015	-0.576196	17.3912	0.0487413	0.21745	-0.0506857	17.6539	0.846969	0.936188	0.52551	17.3658	0.0158954	0.11082
A0A2H1A5Q3	A0A2H1A5Q3	Uncharacterized protein	B9J08_000704	25	259	58.3645	18.3336	18.7223	18.0463	19.1897	18.1078	18.0878	17.6905	17.7315	17.9427	-0.673586	18.125	0.072447	0.258642	-0.0944177	18.4146	0.794397	0.912944	0.579168	18.0778	0.0158565	0.11082
A0A2H1A0R5	A0A2H1A0R5	Uncharacterized protein	B9J08_001577	0.333333	4	32.6388	15.2297	14.9529	12.3827	17.172	12.9205	12.4891	10.3002	11.7853	12.1488	-2.78242	12.8027	0.0755373	0.263301	-0.0054028	14.1912	0.997083	0.999233	2.77702	12.8	0.0157495	0.11082
A0A2H0ZDB3	A0A2H0ZDB3	Kynurenine 3-monooxygenase	BNA4	13	127	51.1449	18.0205	18.6187	17.3841	19.3505	17.4135	17.3203	16.886	17.0784	17.2109	-0.969652	17.5433	0.122899	0.326101	-0.020332	18.0179	0.97459	0.9897	0.94932	17.5331	0.0159194	0.11082
A0A2H0ZHB6	A0A2H0ZHB6	Uncharacterized protein	B9J08_004767	10.2222	101	56.5547	18.3977	18.607	18.1211	18.8968	17.7847	17.8096	17.7832	17.9037	18.0388	-0.255118	18.0361	0.445954	0.622493	0.211597	18.2695	0.546074	0.79244	0.466715	18.1419	0.0157811	0.11082
A0A2H0ZW74	A0A2H0ZW74	Midasin	B9J08_002041	33.7778	315	51.0137	16.0533	16.2993	15.8807	16.5667	15.3551	15.3672	15.2647	15.5233	15.7079	-0.264389	15.6308	0.498828	0.668626	0.314774	15.9204	0.420864	0.700874	0.579162	15.7882	0.0158035	0.11082
A0A2H0ZNJ6	A0A2H0ZNJ6	Uncharacterized protein	B9J08_003830	2.22222	20	51.1876	12.9202	12.5976	13.2872	11.5879	9.16394	13.4945	11.8884	11.8787	10.9718	0.164221	11.4975	0.885691	0.941614	1.51959	12.1752	0.20465	0.514838	1.35537	12.2573	0.015827	0.11082
A0A2H1A6X3	A0A2H1A6X3	Calponin-homology (CH) domain-containing protein	B9J08_000076	4.11111	37	50.2974	17.6848	17.6974	17.7153	18.3433	18.0706	18.1769	17.895	18.0144	18.0388	-0.21419	18.0898	0.12051	0.322779	-0.497793	17.948	0.00603931	0.120215	-0.283604	17.8409	0.0159469	0.110834
A0A2H0ZPH7	A0A2H0ZPH7	Uncharacterized protein	B9J08_003825	15.6667	151	51.2163	19.3297	19.0457	19.2139	19.7186	19.761	19.7875	19.5221	19.5146	19.4776	-0.250953	19.6302	0.0282959	0.173315	-0.559238	19.4761	0.00281976	0.0944947	-0.308285	19.3506	0.0160067	0.111071
A0A2H1A5D9	A0A2H1A5D9	Ubiquitin carboxyl-terminal hydrolase	B9J08_000598	3.22222	39	54.1634	17.2675	17.2262	17.6699	16.278	17.041	16.829	17.0848	16.7433	16.7234	0.1345	16.7833	0.587116	0.73483	0.671853	17.0519	0.0322489	0.238947	0.537353	17.1192	0.0160487	0.111184
A0A2H0ZH76	A0A2H0ZH76	PCI domain-containing protein	B9J08_004657	13.6667	125	47.7271	20.0109	19.9761	19.9136	20.1148	19.8031	19.8335	19.6994	19.5539	19.7833	-0.238242	19.798	0.111771	0.312629	0.0497598	19.942	0.705929	0.884665	0.288001	19.8229	0.0161138	0.111456
A0A2H0ZNJ1	A0A2H0ZNJ1	DNA-binding protein RAP1	B9J08_003798	14.5556	186	51.0739	17.9878	17.7858	18.1302	18.0566	18.3493	18.3139	18.3104	18.521	18.2704	0.127327	18.3036	0.375837	0.562249	-0.271968	18.104	0.117338	0.405477	-0.399296	18.1676	0.0161465	0.111503
A0A2H1A7P0	A0A2H1A7P0	Pyridoxal 5'-phosphate synthase (glutamine hydrolyzing)	B9J08_000058	14.2222	208	53.6687	22.0108	21.9444	22.1364	22.0186	21.888	21.983	22.3542	22.4453	22.2357	0.381871	22.1541	0.0142904	0.130851	0.06733	21.9969	0.583875	0.817122	-0.314541	22.1878	0.0162038	0.111543
A0A2H1A4U7	A0A2H1A4U7	CBFD_NFYB_HMF domain-containing protein	B9J08_000993	3.11111	29	48.9509	16.7327	16.4282	16.3663	16.4452	15.8936	15.6325	15.8276	16.1016	16.111	0.0229855	16.0019	0.928629	0.962315	0.518631	16.2497	0.0821507	0.343792	0.495646	16.2612	0.016184	0.111543
A0A2H1A7X9	A0A2H1A7X9	Uncharacterized protein	B9J08_000457	4.22222	67	49.9539	12.7118	11.7315	12.7699	13.4006	13.4457	13.7592	11.1646	10.8511	10.4986	-2.69707	12.1866	0.000267525	0.0170509	-1.13074	12.9698	0.0267817	0.220389	1.56633	11.6213	0.0162897	0.111602
A0A2H0ZMI0	A0A2H0ZMI0	Phosphoserine transaminase	B9J08_003103	10.4444	133	53.6134	20.5806	20.5676	21.0256	19.5219	20.5081	20.6638	21.2862	21.2399	21.051	0.9611	20.7118	0.0185828	0.145269	0.493344	20.4779	0.179704	0.485382	-0.467755	20.9585	0.0162582	0.111602
A0A2H0ZIU5	A0A2H0ZIU5	Glycerophosphocholine phosphodiesterase	B9J08_004398	16.4444	163	54.0918	16.5388	16.6423	16.458	16.2748	16.4378	16.1939	16.1977	16.2118	16.1466	-0.116806	16.2438	0.442023	0.618003	0.24416	16.4243	0.144336	0.441901	0.360966	16.3659	0.0162873	0.111602
A0A2H0ZEI8	A0A2H0ZEI8	Uncharacterized protein	B9J08_005149	7.44444	86	45.096	19.0387	19.0298	19.1424	19.1197	19.094	19.0563	19.3439	19.3723	19.2682	0.238135	19.2091	0.0394271	0.199349	-0.0197428	19.0801	0.851929	0.938077	-0.257878	19.1992	0.0163514	0.111846
A0A2H1A6M1	A0A2H1A6M1	Glycogen [starch] synthase	B9J08_001025	16.4444	193	48.9611	18.7662	19.4367	18.5041	19.3931	18.3063	18.0389	17.8886	18.0285	18.3786	-0.480932	18.339	0.231373	0.439528	0.322857	18.7409	0.462839	0.734066	0.803789	18.5004	0.016523	0.112842
A0A2H0ZLL7	A0A2H0ZLL7	Translation factor GUF1, mitochondrial	GUF1	5.66667	51	50.5588	18.0636	18.2851	17.899	18.8128	18.1242	18.1148	17.8421	17.4269	17.523	-0.75326	17.974	0.0162289	0.137026	-0.268061	18.2166	0.28653	0.60364	0.485199	17.8399	0.0165874	0.113103
A0A2H0ZMB3	A0A2H0ZMB3	Uncharacterized protein	B9J08_003024	1.77778	16	53.6298	15.7819	15.1981	14.6304	16.2386	16.0123	16.2189	16.0147	16.9023	16.0891	0.17872	16.246	0.528352	0.69235	-0.953127	15.6801	0.0209798	0.200211	-1.13185	15.7694	0.0166868	0.113601
A0A2H0ZSH3	A0A2H0ZSH3	Synaptobrevin homolog YKT6	B9J08_003263	11	118	49.2263	20.1386	20.2556	20.095	20.3272	20.0741	20.1385	19.9119	19.8098	19.9516	-0.288833	20.0355	0.0386807	0.198124	-0.0168688	20.1715	0.891932	0.955594	0.271964	20.0271	0.0167258	0.113688
A0A2H1A5C6	A0A2H1A5C6	Long-chain-alcohol oxidase	B9J08_000581	9.77778	117	48.1951	19.1232	19.2974	18.8656	19.4289	18.6899	18.4903	18.6436	18.7386	18.7307	-0.165413	18.787	0.525643	0.690056	0.225695	18.9826	0.432114	0.70984	0.391109	18.8999	0.0167906	0.113901
A0A2H0ZFQ9	A0A2H0ZFQ9	RRM domain-containing protein	B9J08_005142	0.555556	5	50.5741	11.1023	11.7728	13.4843	9.53426	9.18799	9.26464	10.5573	8.14496	8.02657	-0.419361	9.11928	0.664228	0.790195	2.79084	10.7244	0.00974512	0.149766	3.2102	10.5147	0.0168098	0.113901
A0A2H0ZLU7	A0A2H0ZLU7	Saccharopine dehydrogenase [NAD(+), L-lysine-forming]	B9J08_003205	17.6667	234	49.3173	21.6008	21.4996	21.5548	21.8103	21.9613	21.971	21.9145	21.8401	21.727	-0.0870118	21.8707	0.46825	0.63816	-0.362509	21.733	0.0168291	0.183718	-0.275497	21.6895	0.016858	0.114049
A0A2H1A253	A0A2H1A253	Uncharacterized protein	B9J08_001181	2.33333	21	46.5369	13.2714	13.3414	12.4205	14.2846	14.7486	14.9199	14.843	13.6618	14.3698	-0.359524	14.4713	0.364541	0.554391	-1.63993	13.8311	0.00340887	0.0977182	-1.2804	13.6513	0.0169511	0.114321
A0A2H0ZEF2	A0A2H0ZEF2	DUF3844 domain-containing protein	B9J08_005092	8	72	47.6299	16.6619	16.5994	17.0101	16.8336	17.4159	17.1878	17.1312	17.5221	17.1795	0.131846	17.2117	0.530582	0.694663	-0.388637	16.9514	0.107896	0.391425	-0.520483	17.0174	0.0169314	0.114321
A0A2H0ZFS8	A0A2H0ZFS8	Uncharacterized protein	B9J08_004509	27.8889	296	50.5683	19.5141	19.8764	19.6025	19.2772	19.1332	19.2012	19.2135	19.3651	19.3213	0.0960966	19.2519	0.371552	0.558296	0.460466	19.4341	0.0130557	0.168476	0.364369	19.4821	0.0170159	0.114579
A0A2H0ZDI5	A0A2H0ZDI5	Structural maintenance of chromosomes protein	B9J08_005053	3.88889	35	48.5718	14.1451	14.5418	14.3101	14.1555	14.5163	14.3523	13.5357	13.4231	13.8557	-0.736503	13.9731	0.0255687	0.165989	-0.00904342	14.3368	0.969875	0.986999	0.727459	13.9686	0.0171773	0.114949
A0A2H0ZYE8	A0A2H0ZYE8	F-box domain-containing protein	B9J08_001764	2.44444	22	40.2516	14.1209	13.1368	13.5789	14.5691	13.4035	12.7246	12.7647	11.6261	12.4306	-1.29196	12.9197	0.0644982	0.247845	0.0464821	13.589	0.934254	0.976007	1.33844	12.943	0.0171741	0.114949
A0A2H0ZGN0	A0A2H0ZGN0	Uncharacterized protein	B9J08_004818	21.6667	207	53.9767	18.7169	18.9398	18.6255	18.5423	18.384	18.3989	18.4247	18.3155	18.4909	-0.0313364	18.426	0.780993	0.874672	0.319051	18.6012	0.0485382	0.27573	0.350388	18.5856	0.0171412	0.114949
A0A2H1A178	A0A2H1A178	Uncharacterized protein	B9J08_001178	3.44444	38	44.3797	18.6222	18.9077	18.4341	17.6367	18.1926	17.3878	18.2354	17.0131	17.823	-0.0485735	17.7148	0.896412	0.947903	0.915566	18.1969	0.00881807	0.14331	0.96414	18.1726	0.01716	0.114949
A0A2H1A558	A0A2H1A558	Lgl_C domain-containing protein	B9J08_000520	14.6667	132	50.5567	16.2525	16.5629	15.9726	17.4732	16.2848	16.1456	15.5155	15.4805	15.8932	-1.00477	16.1321	0.0358	0.19197	-0.37184	16.4486	0.372441	0.668353	0.632932	15.9462	0.0173696	0.115788
A0A2H0ZPY8	A0A2H0ZPY8	Intu_longin_1 domain-containing protein	B9J08_003897	2.33333	21	43.3297	12.977	13.8817	12.8063	14.0417	12.7166	12.2208	10.7972	11.5618	12.3513	-1.42292	12.2816	0.067717	0.252242	0.228641	13.1074	0.70392	0.883565	1.65157	12.3959	0.0174073	0.115788
A0A2H0ZHW4	A0A2H0ZHW4	Uncharacterized protein	B9J08_004517	4.55556	41	47.6142	17.9054	17.9103	18.2066	17.8958	18.2188	18.3859	18.529	18.3532	18.2924	0.224685	18.2792	0.203364	0.411117	-0.159409	18.0871	0.39356	0.683002	-0.384094	18.1995	0.0173456	0.115788
A0A2H1A8B6	A0A2H1A8B6	Chaperone DnaK	B9J08_000276	14.2222	128	47.9672	17.5358	17.4741	17.7418	17.8234	17.709	17.812	17.9061	17.9564	17.876	0.131372	17.8472	0.248334	0.455472	-0.197559	17.6827	0.172368	0.477352	-0.328932	17.7484	0.0174332	0.115788
A0A2H0ZVC9	A0A2H0ZVC9	60S ribosomal protein L9-B	B9J08_002367	8.11111	101	53.5177	20.9043	21.3235	20.7185	20.8956	20.071	19.8435	20.2155	20.5866	20.4827	0.158208	20.3492	0.596766	0.743035	0.712041	20.6261	0.0598798	0.299515	0.553833	20.7052	0.0174557	0.115788
A0A2H1A827	A0A2H1A827	5-formyltetrahydrofolate cyclo-ligase	B9J08_000496	5.33333	53	53.0713	17.5991	17.8364	17.4432	17.4538	17.234	16.7331	17.0841	17.1806	17.3369	0.0602352	17.1704	0.783615	0.876926	0.485941	17.3833	0.0713852	0.323884	0.425706	17.4134	0.0174634	0.115788
A0A2H0ZQ79	A0A2H0ZQ79	UDENN domain-containing protein	B9J08_003957	3.33333	30	58.1197	15.765	15.8752	15.7448	16.4648	15.8657	15.6984	15.5325	15.2062	15.0311	-0.753001	15.6331	0.0282303	0.173315	-0.214635	15.9023	0.396742	0.684403	0.538366	15.5258	0.0176494	0.115797
A0A2H0ZUG7	A0A2H0ZUG7	Non-specific serine/threonine protein kinase	B9J08_004028	11	109	52.6424	15.3555	15.3041	15.3355	15.2268	15.4382	15.4326	14.96	14.8907	14.7691	-0.492598	15.1195	0.0329643	0.184831	-0.0341501	15.3488	0.843473	0.934969	0.458448	15.1025	0.0176264	0.115797
A0A2H0ZD57	A0A2H0ZD57	ATP-dependent 6-phosphofructokinase	B9J08_004928	19.7778	210	56.2238	20.9411	21.3959	21.2173	20.6998	20.5366	20.4151	20.5921	20.7745	20.8766	0.197193	20.6491	0.173115	0.382654	0.634246	20.8676	0.00661148	0.123967	0.437053	20.9662	0.0176221	0.115797
A0A2H0ZQZ8	A0A2H0ZQZ8	NMO domain-containing protein	B9J08_002692	4.66667	45	50.0097	16.9968	16.881	17.4342	16.933	17.4966	17.6833	17.7566	18.036	17.4389	0.372844	17.5574	0.182247	0.389744	-0.266968	17.2375	0.330272	0.637897	-0.639812	17.4239	0.0177058	0.115797
A0A2H0ZQS3	A0A2H0ZQS3	Glutamine--fructose-6-phosphate transaminase (isomerizing)	B9J08_002632	22.1111	268	52.0886	20.5509	20.9798	20.3706	21.0665	20.1708	20.2069	20.0916	20.1261	20.2014	-0.341701	20.3105	0.220256	0.428153	0.152344	20.5576	0.620788	0.838646	0.494045	20.3867	0.017598	0.115797
A0A2H0ZIU2	A0A2H0ZIU2	Solute carrier family 66 member 3	B9J08_004373	2.55556	23	45.2491	16.1192	17.4055	15.4729	18.3905	15.0869	14.3284	14.3553	14.9177	15.1365	-1.13212	15.3692	0.310567	0.507976	0.397262	16.1339	0.732318	0.894697	1.52938	15.5679	0.0176207	0.115797
A0A2H0ZNN9	A0A2H0ZNN9	Uncharacterized protein	B9J08_003868	3.33333	30	41.6512	15.0476	14.8442	14.9746	14.4424	15.1583	14.4937	14.4143	14.5471	14.3065	-0.275465	14.5604	0.344361	0.538788	0.257322	14.8268	0.35669	0.657595	0.532787	14.6891	0.0176947	0.115797
A0A2H0ZD66	A0A2H0ZD66	CFEM domain-containing protein	B9J08_005265	1	9	45.5898	14.3643	14.4822	14.6416	14.4912	13.2975	14.1208	13.5497	14.0763	13.7639	-0.173187	13.8832	0.661981	0.788157	0.52618	14.2329	0.183876	0.49238	0.699367	14.1463	0.0176034	0.115797
A0A2H0ZGG5	A0A2H0ZGG5	Signal recognition particle subunit SRP68	B9J08_004744	18.5556	178	54.554	18.0264	18.1658	18.0261	17.8692	17.6891	17.6513	17.8519	17.7828	17.6908	0.0386422	17.7558	0.75436	0.856704	0.336218	17.9046	0.0329505	0.241842	0.297576	17.9239	0.0176989	0.115797
A0A2H1A768	A0A2H1A768	Multidrug resistance protein CDR1	B9J08_000164	32.6667	353	51.6632	21.6606	21.7952	21.6901	21.8772	21.6045	21.6057	21.3458	21.4573	21.5178	-0.255551	21.568	0.0839048	0.277309	0.0194676	21.7055	0.884492	0.954366	0.275019	21.5778	0.0177929	0.116191
A0A2H0ZW11	A0A2H0ZW11	Uncharacterized protein	B9J08_002306	4	41	48.7271	16.105	16.0852	16.2151	15.1163	15.2417	15.28	15.7103	15.8014	15.7698	0.547854	15.4866	0.0129562	0.125118	0.922444	15.6739	0.000892899	0.0584849	0.37459	15.9478	0.017926	0.116532
A0A2H0ZMY8	A0A2H0ZMY8	Uncharacterized protein	B9J08_003270	2	18	40.5227	14.9127	14.8446	15.002	14.8708	14.6033	14.6956	14.5615	14.303	14.2006	-0.368188	14.5392	0.138735	0.345209	0.196492	14.8215	0.335997	0.641497	0.56468	14.6374	0.0179012	0.116532
A0A2H0ZQR5	A0A2H0ZQR5	Uncharacterized protein	B9J08_002598	7.88889	77	49.4175	17.3298	17.3303	17.3815	17.5574	17.567	17.4108	17.6402	17.5692	17.6688	0.114296	17.5689	0.34279	0.537641	-0.164544	17.4295	0.210043	0.522263	-0.27884	17.4866	0.0178949	0.116532
A0A2H0ZY76	A0A2H0ZY76	Diacylglycerol O-acyltransferase	B9J08_001682	1.88889	17	39.6508	15.5146	15.459	14.1959	15.6358	14.7476	14.3702	14.2014	13.2082	13.723	-1.20704	14.3144	0.02869	0.174098	0.138607	14.9872	0.786045	0.909983	1.34564	14.3837	0.0180397	0.116561
A0A2H0ZDF5	A0A2H0ZDF5	NADH dehydrogenase [ubiquinone] iron-sulfur protein 4, mitochondrial	B9J08_005355	4	46	47.0323	18.8521	18.2147	19.0647	18.0726	19.1106	19.5798	19.65	19.1625	19.5502	0.533275	19.1876	0.213711	0.421295	-0.210503	18.8157	0.636772	0.847526	-0.743778	19.0824	0.0179846	0.116561
A0A2H1A2F2	A0A2H1A2F2	Sphingolipid long chain base-responsive protein PIL1	B9J08_000071	13.1111	134	53.8931	23.4031	23.3044	23.5368	23.7078	23.702	24.0361	23.7869	23.669	23.7489	-0.0803545	23.7751	0.614693	0.757286	-0.400526	23.615	0.043404	0.258808	-0.320172	23.5749	0.0180298	0.116561
A0A2H0ZYV9	A0A2H0ZYV9	Nucleolar GTP-binding protein 1	B9J08_001915	15.4444	160	49.0705	17.9243	18.403	17.4054	18.4186	16.7167	16.3655	16.7752	17.2288	17.2485	-0.0827803	17.1255	0.88145	0.939415	0.74398	17.5389	0.238506	0.556959	0.826761	17.4975	0.0180652	0.116561
A0A2H0ZKV5	A0A2H0ZKV5	Elongation factor 3	B9J08_002813	45	609	54.0589	21.7288	22.309	21.6017	21.8452	20.9296	20.8968	21.1685	21.1606	21.4622	0.0398736	21.2438	0.88972	0.943986	0.655952	21.5519	0.0856351	0.352908	0.616079	21.5718	0.0180386	0.116561
A0A2H1A6U9	A0A2H1A6U9	Uncharacterized protein	B9J08_000767	4.22222	38	48.194	15.7443	16.3761	16.1158	15.7618	15.3334	14.8583	15.2263	15.6213	15.4793	0.124453	15.3801	0.668069	0.792185	0.760856	15.6983	0.0405553	0.255463	0.636403	15.7605	0.0182433	0.117535
A0A2H0ZPA5	A0A2H0ZPA5	Uncharacterized protein	B9J08_004072	19.1111	230	51.7889	21.2203	20.7626	21.4247	20.147	21.4906	21.6938	21.8902	21.7307	21.5186	0.602707	21.4118	0.187957	0.393112	0.0253813	21.1232	0.954995	0.981744	-0.577326	21.4245	0.0184344	0.118589
A0A2H0ZDB1	A0A2H0ZDB1	Uncharacterized protein	B9J08_005309	2.33333	21	46.3582	15.9095	15.9655	14.6926	17.9336	14.7875	14.6965	13.4397	13.7469	14.8665	-1.78814	14.9118	0.102378	0.300053	-0.283281	15.6642	0.770705	0.905087	1.50486	14.7701	0.0185157	0.118759
A0A2H1A1B6	A0A2H1A1B6	Uncharacterized protein	B9J08_002223	9.88889	100	50.5257	21.1786	20.9879	21.3648	20.6856	21.4929	21.6831	21.5485	21.5933	21.4545	0.244872	21.4097	0.386501	0.570253	-0.110151	21.2322	0.706013	0.884665	-0.355023	21.3546	0.0184949	0.118759
A0A2H1A6C5	A0A2H1A6C5	Uncharacterized protein	B9J08_000933	7.44444	76	50.4591	17.309	17.7719	17.4605	17.5894	17.2502	17.071	17.2332	16.8252	16.9434	-0.302924	17.1521	0.158689	0.366852	0.210268	17.4087	0.326843	0.635413	0.513192	17.2572	0.0185459	0.118776
A0A2H0ZSR8	A0A2H0ZSR8	Uncharacterized protein	B9J08_002789	0.666667	7	37.3014	12.9175	15.2011	14.1356	16.6124	13.9451	12.8347	12.6946	11.128	12.2338	-2.44527	13.2414	0.0489086	0.217951	-0.379314	14.2744	0.733344	0.894792	2.06595	13.0518	0.0185819	0.118831
A0A2H0ZS18	A0A2H0ZS18	UPF0020 domain-containing protein	B9J08_003098	6.88889	71	54.6071	15.5643	15.497	15.5334	14.9816	14.6471	14.7285	15.1015	14.8568	15.1999	0.267023	14.9192	0.244972	0.454326	0.745798	15.1586	0.00591698	0.120215	0.478775	15.2921	0.0188004	0.120051
A0A2H0ZY05	A0A2H0ZY05	Uncharacterized protein	B9J08_001643	7.66667	69	52.4257	17.4871	17.7334	17.1748	18.564	17.0429	17.2104	16.447	16.915	17.0779	-0.792462	17.2095	0.111025	0.312068	-0.140663	17.5354	0.750215	0.89867	0.6518	17.1392	0.0188959	0.120482
A0A2H0ZGP3	A0A2H0ZGP3	CMP/dCMP-type deaminase domain-containing protein	B9J08_004814	12.2222	110	48.6153	16.5433	16.1377	16.7394	16.06	16.7151	16.789	17.0534	17.2015	16.8599	0.516883	16.7798	0.0659262	0.250097	-0.0479004	16.4974	0.862894	0.943159	-0.564783	16.7559	0.0190056	0.120621
A0A2H1A770	A0A2H1A770	Suf domain-containing protein	B9J08_000166	4.44444	40	46.316	13.2631	13.661	12.7883	14.7573	12.1179	12.7817	12.4086	11.8192	12.1416	-1.09584	12.6711	0.171278	0.38049	0.018515	13.2282	0.98014	0.991145	1.11436	12.6803	0.019032	0.120621
A0A2H0ZH17	A0A2H0ZH17	Uncharacterized protein	B9J08_004617	1.44444	13	42.6943	15.9899	16.2453	15.2221	16.4986	16.5649	16.6775	16.617	16.9372	16.4816	0.0982376	16.6295	0.575345	0.727448	-0.761247	16.1997	0.0352449	0.245748	-0.859485	16.2488	0.0190646	0.120621
A0A2H0ZLD6	A0A2H0ZLD6	MFS domain-containing protein	B9J08_003020	4.44444	51	47.4906	16.8721	17.0549	16.387	17.8631	16.0417	15.1672	15.5024	16.1925	16.2251	-0.384	16.1653	0.589355	0.737205	0.413988	16.5643	0.5587	0.80088	0.797987	16.3723	0.0189727	0.120621
A0A2H0ZYD3	A0A2H0ZYD3	Calcineurin subunit B	B9J08_001732	3.33333	30	50.1637	18.1703	17.8316	18.0064	18.5029	18.2389	18.4519	18.2639	18.374	18.4306	-0.0417917	18.377	0.736768	0.843479	-0.39514	18.2004	0.0322797	0.238947	-0.353348	18.1795	0.0189955	0.120621
A0A2H0ZV89	A0A2H0ZV89	Oxoglutarate dehydrogenase (succinyl-transferring)	B9J08_002363	37.3333	465	52.9691	22.2475	22.356	22.2954	21.7913	22.139	22.2601	22.0598	22.0433	22.0667	-0.006845	22.06	0.964675	0.980128	0.236163	22.1815	0.178698	0.484942	0.243008	22.1781	0.019085	0.120621
A0A2H1A2V4	A0A2H1A2V4	GOLD domain-containing protein	B9J08_000243	4.22222	38	46.7849	20.3449	20.2667	20.5425	19.1877	20.5005	20.569	20.8681	20.9639	20.5555	0.710087	20.4408	0.110857	0.312001	0.29897	20.2352	0.459869	0.731703	-0.411117	20.5903	0.0191604	0.12092
A0A2H1A7D9	A0A2H1A7D9	Rad60-SLD domain-containing protein	B9J08_000240	6.77778	61	52.7838	15.1968	15.0768	14.9786	15.5373	15.44	15.5625	15.4787	15.5805	15.5111	0.0101465	15.5183	0.950354	0.973182	-0.429199	15.2987	0.0420258	0.256624	-0.439346	15.3037	0.0192248	0.12115
A0A2H0ZI20	A0A2H0ZI20	TMF_TATA_bd domain-containing protein	B9J08_004134	9.22222	85	49.8966	16.2214	16.1463	16.369	16.4159	16.3303	16.5367	16.7202	16.7487	16.48	0.221983	16.5386	0.180662	0.389305	-0.18207	16.3366	0.262059	0.581264	-0.404054	16.4476	0.0192723	0.121273
A0A2H1A5F2	A0A2H1A5F2	Uncharacterized protein	B9J08_000781	9.33333	98	51.5904	19.3427	19.4043	19.7511	18.5231	19.7791	19.8895	19.9848	20.2425	19.7567	0.597394	19.6959	0.162917	0.3699	0.102119	19.4483	0.796371	0.912944	-0.495275	19.747	0.0194563	0.122252
A0A2H0ZY71	A0A2H0ZY71	Protein ARG5,6, mitochondrial	B9J08_002303	22.6667	234	53.0543	20.6805	20.6334	20.7326	20.698	20.8008	20.817	20.9311	20.8841	20.916	0.138485	20.8412	0.188867	0.39421	-0.0897617	20.727	0.416589	0.697759	-0.228247	20.7963	0.0195283	0.122349
A0A2H0ZDR9	A0A2H0ZDR9	U6 snRNA-associated Sm-like protein LSm5	LSM5	2.33333	26	49.3599	17.7053	17.8156	17.6738	18.0792	17.6264	17.932	17.8936	18.2082	18.1378	0.200631	17.9795	0.26066	0.46646	-0.147634	17.8054	0.373597	0.668792	-0.348265	17.9057	0.0195166	0.122349
A0A2H0ZR36	A0A2H0ZR36	Golgi to ER traffic protein 2	GET2	2.11111	19	46.257	18.711	18.6854	18.4507	18.6899	17.9144	17.3175	17.5095	15.7408	17.8683	-0.934395	17.5067	0.182105	0.389744	0.641766	18.2948	0.107764	0.391425	1.57616	17.8276	0.0196322	0.122468
A0A2H1A5Z9	A0A2H1A5Z9	Protein kinase domain-containing protein	B9J08_000508	2.77778	25	49.0365	14.2446	15.3245	13.9944	14.9008	13.4221	13.2758	12.5828	13.8458	12.7017	-0.822784	13.4548	0.202505	0.410229	0.654967	14.1937	0.290831	0.607374	1.47775	13.7823	0.0195792	0.122468
A0A2H0ZJM9	A0A2H0ZJM9	Uncharacterized protein	B9J08_004275	7.55556	76	55.7775	17.9784	18.0699	17.7726	17.9217	17.7442	17.3413	17.6288	17.5085	17.6575	-0.0707658	17.6337	0.697399	0.815046	0.271221	17.8047	0.196276	0.50386	0.341987	17.7693	0.0196046	0.122468
A0A2H0ZIC9	A0A2H0ZIC9	Ubiquitin carboxyl-terminal hydrolase	B9J08_004213	0.777778	7	25.6025	14.3056	14.733	14.1861	13.0793	14.6127	14.6175	14.0013	12.1409	11.9533	-1.40464	13.4008	0.0922977	0.289246	0.305068	14.2557	0.544074	0.791285	1.70971	13.5534	0.0197069	0.12258
A0A2H0ZVL6	A0A2H0ZVL6	SH3 domain-containing protein	B9J08_002466	0.777778	7	19.7354	13.258	13.836	13.1455	13.3984	10.6812	10.8045	12.2825	12.646	12.4305	0.824973	12.0406	0.333086	0.527255	1.7851	12.5206	0.0637547	0.306235	0.960129	12.9331	0.0196822	0.12258
A0A2H0ZRV8	A0A2H0ZRV8	Uncharacterized protein	B9J08_002988	16.3333	164	54.4084	18.9017	18.4162	19.0079	18.7461	18.9945	19.2535	19.2516	19.3882	19.1881	0.277967	19.137	0.118199	0.319604	-0.222791	18.8866	0.331409	0.637938	-0.500758	19.0256	0.0197677	0.122781
A0A2H0ZEP1	A0A2H0ZEP1	RRM domain-containing protein	B9J08_005385	16.2222	157	51.8881	19.9252	19.7785	20.2845	19.6923	19.8525	19.841	20.4296	20.3502	20.4682	0.620752	20.1056	0.000671163	0.0278984	0.20083	19.8957	0.252168	0.570148	-0.419922	20.206	0.0198324	0.122997
A0A2H0ZCZ2	A0A2H0ZCZ2	Uncharacterized protein	B9J08_005191	2.88889	26	43.7366	13.9246	14.3577	14.0018	14.9913	14.757	14.6697	11.0228	12.5501	13.3597	-2.49514	13.5585	0.00548916	0.0895459	-0.711302	14.4504	0.0205144	0.198201	1.78383	13.2028	0.0199162	0.122997
A0A2H1A1P4	A0A2H1A1P4	Uncharacterized protein	B9J08_001350	4.55556	41	48.1076	15.0845	15.4497	14.9126	15.9997	14.3119	14.3305	14.5431	14.6061	14.5373	-0.318525	14.7214	0.533211	0.69688	0.268253	15.0148	0.607856	0.83157	0.586778	14.8556	0.0198925	0.122997
A0A2H0ZF79	A0A2H0ZF79	Uncharacterized protein	B9J08_005395	1.33333	12	45.287	14.6646	15.364	14.5522	13.9385	14.118	12.9796	13.7607	14.3529	13.3859	0.154511	13.7559	0.728711	0.838046	1.18161	14.2695	0.0248512	0.212736	1.0271	14.3467	0.0198901	0.122997
A0A2H0ZTF5	A0A2H0ZTF5	Uncharacterized protein	B9J08_003581	14.1111	142	52.0246	17.9814	17.8377	17.9996	18.2391	18.5947	18.7917	18.4296	18.3186	18.1091	-0.256074	18.4138	0.192391	0.397946	-0.602232	18.2407	0.0114672	0.159229	-0.346158	18.1127	0.0200143	0.123426
A0A2H0ZM88	A0A2H0ZM88	Uncharacterized protein	B9J08_003305	9.66667	93	51.1238	16.0715	16.497	15.824	17.4747	15.8954	16.0031	15.5732	15.2752	15.6334	-0.963778	15.9758	0.0685867	0.253429	-0.326887	16.2943	0.50139	0.762402	0.636891	15.8124	0.0200543	0.123497
A0A2H0ZYZ0	A0A2H0ZYZ0	Uncharacterized protein	B9J08_001946	1.66667	15	42.7007	13.5643	12.9597	13.1395	14.9772	12.3779	13.3275	12.6173	11.528	11.8797	-1.55257	12.7846	0.0714756	0.256635	-0.339737	13.391	0.630734	0.844046	1.21283	12.6148	0.0201031	0.123621
A0A2H1A7G4	A0A2H1A7G4	Cell division control protein 42 homolog	B9J08_000269	4.11111	44	47.3662	20.7338	20.4401	20.8618	19.9135	21	21.2344	21.2127	21.132	20.9273	0.374673	20.9033	0.316215	0.512982	-0.0374281	20.6973	0.919472	0.968537	-0.412102	20.8846	0.0202383	0.124276
A0A2H1A6Z5	A0A2H1A6Z5	Uncharacterized protein	B9J08_000807	5	45	42.7267	16.3	16.1845	16.4411	15.6894	15.7023	15.4878	16.0489	15.8388	15.6658	0.224633	15.7388	0.252771	0.460172	0.682025	15.9675	0.0050142	0.117668	0.457392	16.0798	0.0203054	0.124334
A0A2H1A711	A0A2H1A711	Uncharacterized protein	B9J08_000111	10.3333	99	47.9679	17.4147	17.5523	17.4774	17.3728	17.0792	16.9939	17.1173	17.219	17.2302	0.0401966	17.1687	0.789743	0.879942	0.33287	17.3151	0.064152	0.307679	0.292673	17.3352	0.0202916	0.124334
A0A2H0ZT05	A0A2H0ZT05	Tyrosine-protein phosphatase domain-containing protein	B9J08_003444	3	28	46.6266	16.9015	16.6265	17.0913	16.5716	17.2462	17.4099	17.3124	17.5957	17.2028	0.294406	17.2231	0.280862	0.482999	-0.202788	16.9745	0.465222	0.736418	-0.497194	17.1217	0.0204902	0.125289
A0A2H1A2M0	A0A2H1A2M0	Cytochrome c oxidase subunit	B9J08_000140	6.55556	62	46.5618	18.0138	17.9418	18.0294	18.3301	17.8539	17.7518	18.5106	18.1235	18.567	0.421741	18.1895	0.0818052	0.274355	0.0163469	17.9868	0.92967	0.973823	-0.405394	18.1977	0.0205264	0.125333
A0A2H0ZYE9	A0A2H0ZYE9	C3HC-type domain-containing protein	B9J08_001763	0.888889	8	33.5659	13.5539	12.9561	13.8687	11.6467	13.4826	13.7863	14.4828	14.1894	14.326	1.36089	13.6523	0.0575297	0.233451	0.487756	13.2157	0.468204	0.73682	-0.873135	13.8962	0.0205765	0.125462
A0A2H1A034	A0A2H1A034	60S ribosomal protein L23-B	B9J08_001081	4.11111	67	46.0757	19.7995	19.7072	20.5432	18.4012	20.2493	20.6753	20.7061	20.9931	20.5211	0.964829	20.2577	0.142472	0.349406	0.2414	19.896	0.704522	0.883565	-0.723429	20.3784	0.0206437	0.125694
A0A2H0ZI94	A0A2H0ZI94	Uncharacterized protein	B9J08_004163	5.55556	50	38.9878	20.992	21.0185	21.3087	21.109	21.0439	21.1829	21.5336	21.7328	21.3199	0.416817	21.3203	0.0207285	0.151776	-0.00553495	21.1092	0.967654	0.986643	-0.422352	21.3176	0.0207172	0.125964
A0A2H0ZZI2	A0A2H0ZZI2	Response regulatory domain-containing protein	B9J08_001300	9.11111	90	51.6666	17.42	17.143	17.4317	17.3894	17.5492	17.6809	17.6661	17.6696	17.6704	0.1289	17.6043	0.326225	0.520396	-0.208252	17.4357	0.211487	0.523331	-0.337152	17.5001	0.0207718	0.126119
A0A2H0ZLR1	A0A2H0ZLR1	Peroxisomal hydratase-dehydrogenase-epimerase	B9J08_002847	36.1111	415	50.6488	19.277	19.2389	18.9793	19.7069	19.8856	20.1324	19.5629	19.5416	19.3857	-0.411592	19.7025	0.0235983	0.161165	-0.743237	19.5367	0.00291828	0.0955736	-0.331645	19.3309	0.0209056	0.126544
A0A2H0ZCS9	A0A2H0ZCS9	Ubiquitin-like modifier-activating enzyme ATG7	B9J08_005131	1.88889	17	49.1908	13.6478	13.3153	13.2744	13.6444	13.075	12.6993	12.7957	11.7758	12.4298	-0.805777	12.7367	0.108607	0.308075	0.272957	13.276	0.458583	0.731313	1.07873	12.8732	0.0209296	0.126544
A0A2H0ZM98	A0A2H0ZM98	Uncharacterized protein	B9J08_003315	12.4444	120	55.172	16.6762	16.8534	16.36	17.0514	16.3426	16.329	16.1749	16.0334	16.2439	-0.423568	16.3625	0.118159	0.319604	0.0555376	16.6021	0.835219	0.931781	0.479106	16.3903	0.0208916	0.126544
A0A2H1A476	A0A2H1A476	Uncharacterized protein	B9J08_000748	10.8889	98	54.2944	17.5699	17.8101	17.4254	18.1606	17.2256	17.2994	17.12	17.2969	17.2319	-0.345615	17.3891	0.237624	0.445473	0.0398961	17.5818	0.890914	0.955563	0.385511	17.409	0.0210602	0.127155
A0A2H0ZVS7	A0A2H0ZVS7	NADH dehydrogenase [ubiquinone] 1 beta subcomplex subunit 7	B9J08_002527	3.77778	43	52.1144	14.4873	14.349	14.4116	11.4966	13.3447	11.9925	13.9349	13.5661	12.733	1.13337	12.8446	0.102816	0.30044	2.13804	13.347	0.00523915	0.11858	1.00467	13.9136	0.0212034	0.127841
A0A2H0ZZU8	A0A2H0ZZU8	Uncharacterized protein	B9J08_001174	3.33333	30	47.7319	13.857	14.1486	14.0487	13.8985	13.4672	12.6834	13.1923	13.5667	12.8026	-0.162472	13.2685	0.710876	0.825482	0.668431	13.6839	0.119455	0.409754	0.830902	13.6027	0.0212418	0.127895
A0A2H0ZW61	A0A2H0ZW61	Importin N-terminal domain-containing protein	B9J08_001992	8.88889	89	52.9845	16.4152	16.8965	15.9042	17.4689	15.5984	14.9836	15.0694	15.601	15.8287	-0.517226	15.7583	0.448861	0.625339	0.388374	16.2111	0.575401	0.813255	0.9056	15.9525	0.0213068	0.128078
A0A2H0ZMX4	A0A2H0ZMX4	PSP1 C-terminal domain-containing protein	B9J08_003279	3	28	46.7058	16.0721	15.5881	15.8812	16.0009	16.4868	16.5928	16.2594	16.6776	16.2785	0.0449764	16.3827	0.845249	0.915175	-0.513046	16.1037	0.0649278	0.309122	-0.558022	16.1262	0.0213316	0.128078
A0A2H1A7J9	A0A2H1A7J9	Uncharacterized protein	B9J08_000307	1	9	48.7411	13.276	13.2845	11.5058	12.6591	11.5165	13.002	10.7493	10.8404	11.1663	-1.47387	11.6556	0.0283364	0.173315	0.29626	12.5407	0.672331	0.867279	1.77013	11.8037	0.0214883	0.128307
A0A2H0ZNN4	A0A2H0ZNN4	Uncharacterized protein	B9J08_003850	4.66667	42	50.7602	16.4705	16.4968	16.5513	17.0351	16.9496	17.143	16.9079	16.7103	16.9005	-0.20302	16.9411	0.171536	0.380753	-0.536359	16.7744	0.00572635	0.120215	-0.333339	16.6729	0.0214612	0.128307
A0A2H0ZLW6	A0A2H0ZLW6	Zn(2)-C6 fungal-type domain-containing protein	B9J08_003227	1.88889	17	31.5139	14.31	14.4857	14.1786	15.2029	13.9606	13.4686	13.6966	13.8475	13.266	-0.607301	13.907	0.257062	0.463205	0.114081	14.2677	0.813956	0.921203	0.721383	13.9641	0.0214595	0.128307
A0A2H0ZN43	A0A2H0ZN43	Uncharacterized protein	B9J08_003671	1	9	36.1407	17.8859	18.1667	17.4848	18.6579	17.5094	17.0077	16.9651	17.3786	17.3705	-0.486921	17.4815	0.28673	0.488082	0.120826	17.7854	0.791	0.911098	0.607747	17.5419	0.0214614	0.128307
A0A2H0ZTX0	A0A2H0ZTX0	Uncharacterized protein	B9J08_003241	3.88889	35	44.1499	16.5588	16.838	16.443	16.5007	15.8654	15.9856	15.6664	16.2502	16.1621	-0.0909856	16.0717	0.729698	0.838289	0.496062	16.3653	0.0669266	0.3138	0.587047	16.3198	0.0216585	0.129144
A0A2H0ZPQ6	A0A2H0ZPQ6	3'-5' exonuclease domain-containing protein	B9J08_003876	11.3333	113	50.2674	15.372	15.9276	15.1436	16.0376	14.7003	14.593	14.6598	14.8372	14.8729	-0.320322	14.9501	0.466264	0.636859	0.370761	15.2957	0.43727	0.713838	0.691083	15.1355	0.0217001	0.129194
A0A2H0ZL26	A0A2H0ZL26	Ribosomal protein L30	B9J08_002622	6	70	45.8709	17.3128	17.0672	17.3317	17.7065	17.3409	17.4901	17.531	17.5253	17.7621	0.0936181	17.5593	0.544253	0.705066	-0.275237	17.3749	0.125409	0.416985	-0.368855	17.4217	0.0217265	0.129194
A0A2H0ZQM1	A0A2H0ZQM1	NOT2_3_5 domain-containing protein	B9J08_002590	5.44444	54	45.5366	17.2567	17.0269	17.3771	16.4611	17.3339	17.5416	17.6741	17.843	17.4486	0.543061	17.3837	0.116873	0.318565	0.10805	17.1662	0.731478	0.894506	-0.435011	17.4377	0.0218218	0.129582
A0A2H0ZC49	A0A2H0ZC49	Aconitate hydratase, mitochondrial	B9J08_004914	23	267	51.8764	21.5601	21.5837	21.4282	21.0825	21.168	21.2055	21.8007	21.7273	21.7884	0.620135	21.4621	0.000623659	0.0269608	0.372025	21.338	0.0140906	0.172269	-0.248109	21.6481	0.0220508	0.129907
A0A2H1A6M2	A0A2H1A6M2	Foie-gras_1 domain-containing protein	B9J08_001030	5.55556	50	48.6771	15.411	15.6982	14.9873	16.1879	15.0366	15.3659	14.603	14.8509	14.6833	-0.81773	15.1213	0.0441264	0.209507	-0.164604	15.4478	0.659533	0.859642	0.653125	15.039	0.0221078	0.129907
A0A2H1A4Z2	A0A2H1A4Z2	Sec39 domain-containing protein	B9J08_000572	8.22222	74	47.212	18.0837	18.5087	17.6973	18.2866	17.6818	17.5037	17.3717	17.557	17.549	-0.331477	17.6583	0.179678	0.388835	0.272528	17.9603	0.378241	0.671158	0.604005	17.7946	0.0219928	0.129907
A0A2H0ZJK8	A0A2H0ZJK8	AMP deaminase	B9J08_004289	19.1111	208	52.4119	17.9418	18.2478	17.859	17.9467	17.6902	17.6557	17.5862	17.5967	17.7317	-0.125964	17.7012	0.364772	0.554469	0.252069	17.8902	0.162739	0.46529	0.378034	17.8272	0.0220267	0.129907
A0A2H1A042	A0A2H1A042	Signal recognition particle subunit SRP72	B9J08_001071	14.2222	138	51.344	17.589	17.9829	17.4932	17.9742	17.0598	17.2796	17.0175	17.2391	17.3582	-0.232926	17.3214	0.397999	0.580678	0.250527	17.5631	0.395306	0.68352	0.483453	17.4466	0.0221169	0.129907
A0A2H0ZVK9	A0A2H0ZVK9	Carbamoyl-phosphate synthase arginine-specific large chain	B9J08_002469	20.2222	207	52.2231	19.383	19.5201	19.2475	19.3726	19.6672	19.7981	19.6754	19.9166	19.608	0.120737	19.673	0.456616	0.631463	-0.229083	19.4981	0.182336	0.48959	-0.34982	19.5584	0.0221054	0.129907
A0A2H1A153	A0A2H1A153	NAD-dependent protein deacetylase	B9J08_001173	4.77778	43	51.503	16.2835	16.2133	15.9488	16.5312	16.6938	16.7882	16.3966	16.8471	16.6668	-0.0342317	16.6539	0.846161	0.915175	-0.522515	16.4098	0.0177874	0.188931	-0.488283	16.3927	0.0220425	0.129907
A0A2H0ZRE2	A0A2H0ZRE2	Uncharacterized protein	B9J08_002833	1	9	43.4116	13.4679	13.8026	13.1139	14.5538	14.1625	14.4236	13.8714	14.6467	14.7584	0.045519	14.4027	0.887975	0.943173	-0.918482	13.9207	0.0164585	0.182905	-0.964001	13.9435	0.0220615	0.129907
A0A2H0ZV81	A0A2H0ZV81	Pyr_redox_2 domain-containing protein	B9J08_002342	16.7778	191	50.5463	17.9888	18.3179	17.8122	18.6719	17.9544	17.9011	17.5638	17.1873	17.7197	-0.685533	17.8331	0.0345901	0.189796	-0.136178	18.1077	0.610658	0.833611	0.549355	17.765	0.022408	0.130905
A0A2H0ZY83	A0A2H0ZY83	Uncharacterized protein	B9J08_001703	11.1111	103	47.5245	16.0277	16.3164	15.3952	17.1711	15.7788	15.679	15.0615	15.08	15.3446	-1.04761	15.6858	0.044636	0.210011	-0.296547	16.0614	0.546521	0.792713	0.751062	15.5376	0.0223835	0.130905
A0A2H1A4E6	A0A2H1A4E6	Nudix hydrolase domain-containing protein	B9J08_000827	5.44444	63	48.5266	15.8867	15.5934	16.3207	16.015	16.1345	16.6499	16.6405	16.5546	16.3997	0.265128	16.399	0.246832	0.455119	-0.332873	16.1	0.258391	0.578076	-0.598001	16.2326	0.0223646	0.130905
A0A2H0ZVE0	A0A2H0ZVE0	Proteasome endopeptidase complex	B9J08_002406	8.88889	89	54.1143	20.0849	19.9854	20.6959	19.3457	20.6827	21.0538	20.9582	20.9379	20.6471	0.486952	20.6042	0.300367	0.500476	-0.105369	20.3081	0.827518	0.927017	-0.592321	20.5516	0.0223863	0.130905
A0A2H0ZL71	A0A2H0ZL71	Diphthamide biosynthesis protein 3	B9J08_002960	1	9	45.4818	15.0977	14.327	15.5612	15.5639	15.6013	15.8276	15.8757	16.3147	15.7416	0.313067	15.8208	0.182512	0.389744	-0.668959	15.3298	0.0918037	0.362817	-0.982025	15.4863	0.0224988	0.131156
A0A2H0ZN25	A0A2H0ZN25	Endoplasmic reticulum transmembrane protein	B9J08_003642	3.22222	29	44.1166	16.658	16.8969	16.6196	17.0737	16.2312	16.0183	16.1154	16.2025	16.5086	-0.165583	16.3583	0.602857	0.747605	0.283756	16.583	0.37307	0.668792	0.449339	16.5002	0.0225697	0.131156
A0A2H0ZMA3	A0A2H0ZMA3	SRP40_C domain-containing protein	B9J08_003014	5.44444	56	49.818	16.5574	16.7618	15.3112	17.1062	15.2989	13.855	15.095	14.8243	15.3039	-0.345626	15.2472	0.671431	0.794797	0.790128	15.8151	0.388224	0.677289	1.13575	15.6423	0.0225529	0.131156
A0A2H0ZGS8	A0A2H0ZGS8	MI domain-containing protein	B9J08_004851	8.66667	80	49.9459	17.4545	17.8079	17.2852	17.7809	16.7853	16.8499	16.9098	17.0489	17.1786	-0.0929189	17.0922	0.756028	0.857599	0.377166	17.3273	0.264602	0.583782	0.470084	17.2808	0.0225724	0.131156
A0A2H1A6E1	A0A2H1A6E1	DNA-directed RNA polymerase III subunit RPC3	B9J08_000927	6.55556	59	51.2628	15.7808	16.3958	15.5026	16.8966	14.9664	15.2645	14.3329	14.722	15.4841	-0.862817	15.2777	0.181099	0.389305	0.183893	15.8011	0.747376	0.89799	1.04671	15.3697	0.0226259	0.131291
A0A2H1A7E5	A0A2H1A7E5	40S ribosomal protein S17-B	B9J08_000254	8.11111	95	45.3659	22.2571	22.2787	22.7164	21.1391	21.6656	21.5982	22.0983	21.9969	21.8323	0.508235	21.7217	0.0251528	0.165001	0.949764	21.9425	0.00341766	0.0977182	0.441529	22.1966	0.0227398	0.131483
A0A2H0ZTC9	A0A2H0ZTC9	4-aminobutyrate aminotransferase	B9J08_003452	10.3333	104	43.7455	17.8529	17.7667	17.7799	17.6496	18.2286	18.0017	17.4346	17.3233	17.6454	-0.492194	17.7139	0.0348911	0.189796	-0.160144	17.8799	0.387254	0.676681	0.332049	17.6338	0.0227093	0.131483
A0A2H0ZJC1	A0A2H0ZJC1	CUE domain-containing protein	B9J08_004198	8.33333	75	57.0554	15.5318	15.7056	15.5693	15.3385	15.1615	14.7098	15.2644	15.1845	15.1252	0.121411	15.1307	0.609005	0.752854	0.532267	15.3361	0.0514172	0.281785	0.410856	15.3968	0.0227503	0.131483
A0A2H0ZKI4	A0A2H0ZKI4	Tr-type G domain-containing protein	B9J08_002701	8.22222	94	50.9165	17.3525	17.2375	17.1005	16.8156	17.0081	16.8651	16.9706	16.9161	16.786	-0.00536991	16.8936	0.968333	0.982653	0.333879	17.0632	0.0497144	0.278749	0.339249	17.0605	0.0228112	0.131659
A0A2H0ZN39	A0A2H0ZN39	Uncharacterized protein	B9J08_003668	9.77778	106	50.2658	19.5684	20.2492	20.1864	19.0592	19.5466	19.4194	19.2858	19.4921	19.54	0.0976159	19.3905	0.55887	0.716315	0.659614	19.6715	0.0279177	0.223497	0.561998	19.7203	0.0229093	0.132049
A0A2H0ZN32	A0A2H0ZN32	Uncharacterized protein	B9J08_003658	12.3333	119	50.4259	19.5085	19.6943	19.2929	19.9807	19.372	19.3467	18.9984	19.205	19.1885	-0.435849	19.3485	0.0643218	0.247753	-0.0679107	19.5325	0.760622	0.901238	0.367938	19.3146	0.0230625	0.132755
A0A2H0ZJF3	A0A2H0ZJF3	DNA-directed RNA polymerase subunit	B9J08_004222	28.2222	280	48.6269	17.3952	17.569	17.6371	16.4718	16.9472	16.78	17.1953	17.3047	17.1332	0.478084	16.972	0.0247575	0.164656	0.800785	17.1334	0.0030283	0.0959158	0.322702	17.3724	0.0231595	0.132959
A0A2H1A5Q6	A0A2H1A5Q6	Zn(2)-C6 fungal-type domain-containing protein	B9J08_000710	1.66667	15	47.518	13.3871	14.1576	13.2145	14.0857	12.7651	12.495	12.188	12.6642	12.7534	-0.580073	12.8252	0.289557	0.490692	0.471127	13.3508	0.398312	0.686017	1.0512	13.0608	0.0231537	0.132959
A0A2H1A1R2	A0A2H1A1R2	GTP:AMP phosphotransferase, mitochondrial	ADK2	8.33333	86	54.7187	19.4465	19.2003	19.518	19.7695	19.6649	19.7535	19.733	19.7253	19.6342	-0.0318183	19.7134	0.744823	0.848944	-0.341069	19.5588	0.0334206	0.242157	-0.309251	19.5429	0.0232198	0.133129
A0A2H0ZWP5	A0A2H0ZWP5	Histone acetyltransferase	B9J08_002196	1.66667	15	32.3213	14.7233	14.9878	14.6164	15.6113	14.7528	13.0746	12.8361	12.4441	14.4758	-1.22757	13.8658	0.176871	0.385584	0.296258	14.6277	0.655338	0.857713	1.52383	14.0139	0.023354	0.133721
A0A2H0ZFG6	A0A2H0ZFG6	DNA polymerase	B9J08_005515	6.77778	61	48.8016	14.4374	14.6642	14.3931	14.4064	14.1894	14.2144	14.7415	15.4834	15.3927	0.93583	14.7379	0.0116689	0.123068	0.228192	14.3841	0.317837	0.62619	-0.707638	14.852	0.0234489	0.133733
A0A2H1A6P1	A0A2H1A6P1	DNA-directed RNA polymerase subunit beta	B9J08_001045	32	308	52.5901	18.5828	18.665	18.6865	18.5427	18.429	18.4651	18.3675	18.357	18.471	-0.0804234	18.4387	0.4486	0.625177	0.16584	18.5618	0.164883	0.468631	0.246264	18.5216	0.0234396	0.133733
A0A2H0ZIV1	A0A2H0ZIV1	Uncharacterized protein	B9J08_004395	1.11111	10	49.5876	14.3201	13.3972	14.0408	14.2348	14.9565	15.0015	15.1638	15.003	14.4121	0.128693	14.7953	0.704098	0.820645	-0.811561	14.3251	0.0607203	0.299892	-0.940254	14.3895	0.023397	0.133733
A0A2H0ZFK7	A0A2H0ZFK7	Protein kinase domain-containing protein	B9J08_004480	11.5556	105	56.4065	17.0129	17.4639	16.6363	17.3661	16.7299	16.7066	16.3291	16.5161	16.4088	-0.516173	16.6761	0.0505621	0.220121	0.103497	16.9859	0.727806	0.893309	0.61967	16.7278	0.0235871	0.134167
A0A2H0ZPZ5	A0A2H0ZPZ5	Uncharacterized protein	B9J08_001739	8.66667	85	51.3351	19.7599	19.7566	19.8057	19.3709	19.4595	19.4658	19.5558	19.611	19.4454	0.105316	19.4847	0.321836	0.517274	0.342005	19.6031	0.0128075	0.167168	0.236689	19.6557	0.0235701	0.134167
A0A2H0ZJ72	A0A2H0ZJ72	Uncharacterized protein	B9J08_004464	9.55556	104	51.81	19.7504	19.4433	19.7036	19.9121	19.6657	19.9378	19.886	20.0053	19.9288	0.101467	19.8893	0.406576	0.587639	-0.20612	19.7355	0.191258	0.499987	-0.307587	19.7862	0.0236302	0.134236
A0A2H1A513	A0A2H1A513	U6 snRNA-associated Sm-like protein LSm4	LSM4	6	89	49.3557	18.4729	18.2418	18.4827	17.9288	18.4282	18.475	18.7728	18.8515	18.5787	0.456957	18.5058	0.0415902	0.202509	0.12178	18.3382	0.531468	0.78328	-0.335178	18.5667	0.0237615	0.134506
A0A2H1A637	A0A2H1A637	NADPH-dependent D-xylose reductase II,III	B9J08_000812	11.5556	153	47.4461	21.84	21.3548	22.2288	21.2008	22.2791	22.5416	22.554	22.4476	22.3067	0.428918	22.2216	0.261108	0.46646	-0.199309	21.9075	0.636102	0.847418	-0.628227	22.122	0.0237542	0.134506
A0A2H1A1F7	A0A2H1A1F7	CCT-theta	B9J08_001271	16.7778	165	49.2705	20.1397	20.223	20.3258	19.5527	19.9345	19.9817	19.9841	19.9821	20.0075	0.16826	19.9071	0.269049	0.473189	0.406518	20.0262	0.034783	0.244102	0.238258	20.1104	0.0237843	0.134506
A0A2H1A573	A0A2H1A573	Uncharacterized protein	B9J08_000553	6.33333	65	50.3619	18.2836	18.1932	18.381	17.8187	18.1964	18.1426	18.0851	17.9302	18.0099	-0.0441805	18.0305	0.760355	0.860025	0.233368	18.1693	0.158549	0.459443	0.277548	18.1472	0.0238023	0.134506
A0A2H1A6V8	A0A2H1A6V8	Uncharacterized protein	B9J08_000052	2.11111	19	47.1543	17.1026	17.0865	16.5138	16.6923	16.1687	14.6305	16.1576	16.5854	16.0122	0.42122	16.0411	0.456589	0.631463	1.07049	16.3657	0.0918163	0.362817	0.64927	16.5763	0.0238388	0.134537
A0A2H0ZYD9	A0A2H0ZYD9	Uncharacterized protein	B9J08_001753	2.33333	21	49.9029	13.4867	13.4951	13.3865	12.7962	13.3402	13.0442	12.1614	12.787	12.8094	-0.474301	12.8231	0.221493	0.429187	0.395905	13.2582	0.206608	0.518077	0.870206	13.021	0.0238791	0.134589
A0A2H0ZVD7	A0A2H0ZVD7	Uncharacterized protein	B9J08_002334	2.44444	22	51.4595	15.4678	15.3449	14.5833	16.9601	14.7262	14.5076	14.3532	14.4441	14.2968	-1.03328	14.8813	0.161776	0.369131	-0.265976	15.265	0.711515	0.886854	0.767306	14.7483	0.0240222	0.135219
A0A2H0ZQV0	A0A2H0ZQV0	Citrate synthase	B9J08_002652	18.6667	255	51.1536	22.8339	22.6944	22.5737	23.6045	23.2068	23.4208	23.0676	22.9246	23.0072	-0.410919	23.2053	0.0306611	0.178877	-0.71003	23.0557	0.0037917	0.104367	-0.299111	22.8502	0.0241581	0.135807
A0A2H0ZDA8	A0A2H0ZDA8	AP-1 complex subunit gamma	B9J08_005282	10.3333	114	52.5121	17.3788	17.8669	16.6827	18.1683	16.616	16.6608	16.3921	16.3451	16.6619	-0.681969	16.8074	0.162709	0.369622	0.161101	17.2289	0.761221	0.901369	0.843071	16.8879	0.024258	0.136015
A0A2H0ZE80	A0A2H0ZE80	Uncharacterized protein	B9J08_005026	0.777778	7	42.2228	14.4886	14.2664	13.7428	16.3616	12.9266	12.8631	11.1648	12.3355	13.6263	-1.67491	13.213	0.181514	0.389423	0.115519	14.1082	0.908776	0.96376	1.79043	13.2708	0.0242561	0.136015
A0A2H0ZCK5	A0A2H0ZCK5	RNase III domain-containing protein	B9J08_005060	0.666667	6	35.0767	11.9044	11.1517	12.4821	11.9237	12.5637	12.5204	13.7249	14.1613	12.5021	1.12684	12.8993	0.0671863	0.251905	-0.489841	12.091	0.351514	0.655563	-1.61668	12.6544	0.0243497	0.136176
A0A2H0ZF22	A0A2H0ZF22	ATP synthase subunit gamma	B9J08_005349	12.6667	146	47.4784	22.3366	22.0876	22.8196	21.1222	22.8016	23.1356	23.2506	23.1626	22.7392	0.697658	22.702	0.229702	0.438219	0.0614672	22.3839	0.913042	0.965623	-0.636191	22.7327	0.0243318	0.136176
A0A2H1A1P2	A0A2H1A1P2	Uncharacterized protein	B9J08_001335	4.22222	38	45.4831	20.7465	21.4946	20.4571	23.1614	18.622	20.6368	19.8379	20.1923	20.3127	-0.692432	20.4605	0.536706	0.698009	0.0926709	20.8531	0.934877	0.976007	0.785103	20.5068	0.0243834	0.136188
A0A2H1A6R6	A0A2H1A6R6	TYR_PHOSPHATASE_2 domain-containing protein	B9J08_000017	4.88889	44	45.8196	14.9817	15.6663	14.4513	16.2382	14.5427	14.8673	13.0728	14.2561	14.078	-1.41374	14.5092	0.0391166	0.198792	-0.18293	15.1246	0.741506	0.896137	1.23081	14.4177	0.0245522	0.136777
A0A2H0ZM80	A0A2H0ZM80	AMMECR1 domain-containing protein	B9J08_003342	6	54	49.9739	18.2279	17.7179	18.4988	18.1224	18.9452	19.2392	18.9269	18.5921	18.7133	-0.0248352	18.7565	0.934955	0.965093	-0.62072	18.4586	0.116689	0.404241	-0.595885	18.4461	0.0245398	0.136777
A0A2H0ZLB5	A0A2H0ZLB5	Uncharacterized protein	B9J08_003008	21.8889	220	55.6747	16.9582	17.3386	16.4651	18.1015	16.6474	16.4978	16.2483	16.0759	16.4266	-0.832017	16.6662	0.101285	0.29936	-0.161588	17.0015	0.744087	0.896763	0.670429	16.5854	0.0246427	0.136929
A0A2H0ZWF2	A0A2H0ZWF2	Peptidyl-prolyl cis-trans isomerase	B9J08_002099	1.88889	17	45.1228	16.5975	16.7776	16.7865	14.2521	16.4257	15.6426	16.0704	16.4529	15.4493	0.550715	15.7155	0.375956	0.562249	1.28042	16.0804	0.0512494	0.281785	0.729704	16.3557	0.0246117	0.136929
A0A2H1A6W4	A0A2H1A6W4	Proteasome endopeptidase complex	B9J08_000063	9.55556	90	52.8149	19.4571	19.5461	19.6045	19.1626	19.4081	19.1039	19.2956	18.4678	19.0643	-0.282302	19.0837	0.260496	0.46646	0.31106	19.3804	0.0472873	0.270401	0.593362	19.2392	0.024707	0.137008
A0A2H0ZCK3	A0A2H0ZCK3	Cytokin_check_N domain-containing protein	B9J08_005059	22.6667	211	53.1709	17.3926	17.2672	17.3916	17.6211	17.485	17.4963	17.5616	17.7342	17.6148	0.102716	17.5855	0.401733	0.583886	-0.183658	17.4423	0.174201	0.477905	-0.286374	17.4937	0.0247204	0.137008
A0A2H0ZLP4	A0A2H0ZLP4	O-acyltransferase	B9J08_002807	4.88889	44	52.4417	13.5781	13.877	13.4279	15.2804	13.2273	14.0562	12.8785	12.6462	13.0364	-1.33425	13.5208	0.0469074	0.213886	-0.560294	13.9078	0.334461	0.641485	0.773954	13.2407	0.0248889	0.137155
A0A2H0ZXW1	A0A2H0ZXW1	Uncharacterized protein	B9J08_001596	10.8889	107	55.5363	15.6304	16.0318	14.9892	16.6858	14.8652	15.1729	14.5261	14.5755	14.9989	-0.874428	15.1374	0.12512	0.329609	-0.0241791	15.5625	0.965398	0.985458	0.850249	15.1253	0.0249055	0.137155
A0A2H0ZLE2	A0A2H0ZLE2	RING-type domain-containing protein	B9J08_002736	3.11111	28	48.9338	15.2118	15.7365	15.3613	16.1584	15.0967	14.8706	14.8588	14.9812	14.8728	-0.470941	15.1397	0.235902	0.443972	0.0613149	15.4059	0.875652	0.950738	0.532255	15.1704	0.0248753	0.137155
A0A2H1A5G6	A0A2H1A5G6	SAS4 domain-containing protein	B9J08_000629	2	18	38.6942	14.8559	14.6034	14.901	14.9103	15.1974	15.1107	15.2667	15.1931	15.2912	0.177546	15.1616	0.359443	0.551029	-0.286017	14.9298	0.19642	0.503932	-0.463564	15.0186	0.0248897	0.137155
A0A2H0ZXE0	A0A2H0ZXE0	Bromo domain-containing protein	B9J08_002111	7.88889	74	53.954	16.1115	15.8198	16.0526	16.4603	16.2857	16.3046	16.2991	16.4753	16.3689	0.0308759	16.3657	0.83211	0.905831	-0.355556	16.1724	0.0634013	0.305556	-0.386432	16.1879	0.0248787	0.137155
A0A2H1A2W7	A0A2H1A2W7	Uncharacterized protein	B9J08_001418	7.66667	75	46.3266	18.1367	18.0682	18.6311	17.5734	18.3619	18.865	19.0587	18.5238	19.0209	0.60099	18.5673	0.128005	0.333223	0.0118723	18.2727	0.973935	0.989267	-0.589117	18.5732	0.0249431	0.137187
A0A2H0ZIQ1	A0A2H0ZIQ1	Adaptin_N domain-containing protein	B9J08_004349	10.7778	97	51.6711	16.5022	16.9524	15.812	17.1862	15.9415	15.7206	15.4921	15.4955	15.7854	-0.691754	15.9369	0.130597	0.334858	0.139473	16.3525	0.777044	0.905896	0.831227	16.0066	0.0249749	0.137188
A0A2H1A5A6	A0A2H1A5A6	3-ketodihydrosphingosine reductase TSC10	B9J08_000566	5.55556	50	50.2846	17.261	17.5433	16.5747	18.1384	16.8819	16.8998	16.4251	16.2466	16.5462	-0.900748	16.8563	0.0440889	0.209507	-0.180382	17.2165	0.683488	0.872635	0.720367	16.7662	0.0250713	0.137368
A0A2H0ZKB1	A0A2H0ZKB1	E3 ubiquitin-protein ligase listerin	B9J08_002673	4.77778	43	50.0017	14.4046	15.2533	13.8719	15.5706	13.3932	13.4161	13.1038	13.2994	13.7482	-0.74282	13.7552	0.286954	0.488194	0.383294	14.3183	0.599264	0.82609	1.12611	13.9469	0.0250578	0.137368
A0A2H0ZIM1	A0A2H0ZIM1	DUF676 domain-containing protein	B9J08_004326	5	45	49.886	14.1776	14.6746	14.0433	14.7965	13.9914	13.9454	13.332	13.7829	13.5262	-0.697426	13.8957	0.0756568	0.263337	0.0540598	14.2715	0.876623	0.950738	0.751485	13.9228	0.0251539	0.137646
A0A2H0ZC96	A0A2H0ZC96	40S ribosomal protein S1	RPS1	11.1111	150	52.8659	21.6533	21.9667	22.1404	21.2987	21.1812	21.3085	21.5496	21.4453	21.5944	0.266973	21.3963	0.0401436	0.200858	0.657357	21.5915	0.00516751	0.118197	0.390384	21.725	0.0253141	0.138218
A0A2H0ZMS1	A0A2H0ZMS1	BZIP domain-containing protein	B9J08_003229	4.33333	39	48.718	16.1458	16.0131	15.9236	15.1287	15.4685	15.0328	15.7555	15.6229	15.5238	0.424056	15.422	0.0710076	0.255592	0.817507	15.6188	0.00462798	0.115634	0.393451	15.8308	0.0254942	0.138218
A0A2H1A8L9	A0A2H1A8L9	F-box domain-containing protein	B9J08_000277	1.11111	10	48.8616	14.5614	15.274	13.9829	15.978	12.4427	13.9171	13.0901	11.1266	13.6685	-1.4842	13.3705	0.206727	0.41528	0.493503	14.3593	0.601967	0.827968	1.9777	13.6172	0.0254207	0.138218
A0A2H0ZS55	A0A2H0ZS55	Uncharacterized protein	B9J08_003140	3.33333	30	49.9864	15.1054	14.9916	14.7909	15.6184	15.5023	15.6029	15.4051	15.4324	15.378	-0.169343	15.4899	0.317875	0.514287	-0.61191	15.2686	0.0128999	0.167466	-0.442567	15.1839	0.0254005	0.138218
A0A2H0ZMW5	A0A2H0ZMW5	Uncharacterized protein	B9J08_003575	4.66667	45	52.0555	17.9802	18.23	17.0376	18.3376	16.9589	16.514	16.43	17.1047	16.8738	-0.467329	17.0365	0.365836	0.555304	0.479076	17.5097	0.408358	0.690322	0.946405	17.2761	0.0253983	0.138218
A0A2H1A560	A0A2H1A560	Uncharacterized protein	B9J08_000525	7.44444	83	51.3961	17.6542	17.4277	17.9058	16.7722	17.4179	16.5175	17.4402	17.0683	16.9159	0.238972	17.022	0.411082	0.591839	0.76002	17.2825	0.0283022	0.225633	0.521048	17.402	0.0255143	0.138218
A0A2H0ZW21	A0A2H0ZW21	tRNA (guanine-N(7)-)-methyltransferase	TRM8	8.22222	95	50.6171	17.3378	17.4334	17.2485	17.427	15.8003	15.8568	16.875	16.2055	17.0416	0.346023	16.5344	0.503867	0.672431	0.97853	16.8506	0.0697631	0.319388	0.632506	17.0236	0.0255138	0.138218
A0A2H0ZC90	A0A2H0ZC90	Origin recognition complex subunit 1	B9J08_004954	4	36	56.1164	16.6882	17.1861	16.8094	17.2436	16.4957	15.7785	15.9373	16.0801	16.6758	-0.274859	16.3685	0.520286	0.686	0.388646	16.7003	0.345691	0.652148	0.663505	16.5628	0.0254492	0.138218
A0A2H0ZEH0	A0A2H0ZEH0	Proteasome subunit alpha type-5	B9J08_005129	7.66667	78	45.6572	19.6711	19.3914	20.3211	18.2297	20.2071	20.3961	20.6264	20.5589	20.2568	0.869713	20.0458	0.174503	0.383542	0.18356	19.7027	0.772232	0.905087	-0.686152	20.1376	0.0255476	0.138226
A0A2H0ZNM4	A0A2H0ZNM4	Chorismate mutase	B9J08_003840	9.11111	88	48.675	17.1056	17.026	17.5544	17.3679	16.9962	17.0099	17.7804	17.5559	17.7376	0.566623	17.408	0.00914565	0.109824	0.103999	17.1767	0.620705	0.838646	-0.462624	17.46	0.0256422	0.138359
A0A2H1A1D8	A0A2H1A1D8	Hydrolase_4 domain-containing protein	B9J08_001244	2.22222	20	51.6278	15.9906	15.967	15.8729	15.8536	15.9146	15.7503	15.5539	15.6518	15.5559	-0.252312	15.7134	0.147044	0.354978	0.103985	15.8915	0.508119	0.766959	0.356298	15.7654	0.0257003	0.138359
A0A2H0ZNV1	A0A2H0ZNV1	USP domain-containing protein	B9J08_003594	3.77778	34	53.8506	15.0036	15.4247	14.9666	15.497	14.8025	14.7563	14.4679	14.6686	14.6098	-0.436485	14.8004	0.149978	0.359199	0.113047	15.0751	0.699595	0.881734	0.549532	14.8569	0.025626	0.138359
A0A2H0ZGQ5	A0A2H0ZGQ5	Uncharacterized protein	B9J08_004836	5.33333	48	49.4876	17.7716	17.7118	18.2703	17.4053	17.4243	17.4719	17.6194	17.0855	17.3422	-0.0848158	17.3914	0.618511	0.759794	0.484065	17.6759	0.0339439	0.242665	0.568881	17.6335	0.0256933	0.138359
A0A2H1A7U9	A0A2H1A7U9	Peroxisome assembly protein 22	B9J08_000059	2	18	47.6198	14.6998	14.3406	15.1377	14.3993	14.7195	14.7796	14.3596	13.3484	12.916	-1.09147	14.0871	0.0365852	0.193108	0.0932569	14.6794	0.745425	0.897625	1.18472	14.1337	0.0258009	0.138618
A0A2H0ZG55	A0A2H0ZG55	RRM domain-containing protein	B9J08_004620	4.66667	42	45.8214	15.9696	15.9723	15.8228	16.0971	16.4359	16.0788	16.7053	16.5335	16.0878	0.238219	16.3231	0.309602	0.50755	-0.282385	16.0628	0.145084	0.442623	-0.520604	16.1819	0.0258124	0.138618
A0A2H0ZZE5	A0A2H0ZZE5	Uncharacterized protein	B9J08_001365	11.5556	133	47.6534	20.0973	20.3459	20.3389	20.3001	19.9708	19.7147	19.8714	20.0439	19.9926	-0.0259138	19.9823	0.880621	0.939415	0.265508	20.128	0.185956	0.493959	0.291422	20.115	0.0258843	0.138831
A0A2H0ZDZ4	A0A2H0ZDZ4	Nitrogen permease regulator 3	B9J08_004906	3.44444	38	48.7259	13.1998	13.6878	13.17	14.7762	13.1923	13.1498	12.2872	12.1281	12.8125	-1.29681	13.0577	0.0481175	0.216679	-0.353549	13.5293	0.5115	0.767642	0.943265	12.8809	0.0259744	0.139141
A0A2H0ZMM6	A0A2H0ZMM6	tRNA (guanine(26)-N(2))-dimethyltransferase	B9J08_003485	13.3333	126	48.3206	17.6356	17.8654	17.6659	17.5876	17.4037	17.2081	17.3954	17.2999	17.5157	0.00386377	17.4017	0.979517	0.989358	0.322519	17.561	0.0749498	0.327317	0.318655	17.563	0.0260491	0.139369
A0A2H1A7V4	A0A2H1A7V4	Uncharacterized protein	B9J08_000417	13	120	53.2385	16.507	16.5938	16.5353	16.7649	16.5994	16.7316	16.0323	16.2175	16.3233	-0.507595	16.4449	0.0127154	0.124814	-0.153288	16.622	0.285951	0.603215	0.354307	16.3682	0.02631	0.139727
A0A2H1A5N0	A0A2H1A5N0	Uncharacterized protein	B9J08_000684	2.66667	24	45.9385	11.9798	11.3936	12.1107	11.5158	11.2513	12.1808	12.7852	12.8761	12.8336	1.18227	12.2405	0.0212321	0.153489	0.178686	11.7387	0.714434	0.888124	-1.00358	12.3298	0.0262765	0.139727
A0A2H1A0A9	A0A2H1A0A9	Uncharacterized protein	B9J08_002199	4.33333	43	42.4159	17.5893	17.6411	16.9444	18.8637	16.8567	16.5426	16.1785	16.7557	16.9671	-0.78719	17.0274	0.250034	0.456818	-0.0294265	17.4063	0.963732	0.985268	0.757763	17.0127	0.0262895	0.139727
A0A2H0ZHJ1	A0A2H0ZHJ1	HUN domain-containing protein	B9J08_004643	3	35	48.8395	14.8152	14.9662	15.1684	15.7204	15.3669	15.9356	15.5075	15.7665	15.2861	-0.154293	15.5971	0.523364	0.688528	-0.691044	15.3288	0.0197088	0.197502	-0.536751	15.2516	0.026297	0.139727
A0A2H0ZYA8	A0A2H0ZYA8	Uncharacterized protein	B9J08_001712	4.33333	39	50.312	14.9964	15.2234	14.3683	15.8695	13.966	12.706	13.0817	13.4464	14.4933	-0.506693	13.9272	0.566609	0.721488	0.682187	14.5216	0.419815	0.699907	1.18888	14.2682	0.0262128	0.139727
A0A2H0ZI33	A0A2H0ZI33	ABC transporter ATP-binding protein ARB1	B9J08_004129	24.4444	276	56.5551	19.6616	19.8675	19.5109	19.5216	19.2948	19.2719	19.2206	19.4802	19.2987	-0.0295863	19.348	0.818964	0.89903	0.317231	19.5214	0.0648762	0.309122	0.346818	19.5066	0.02627	0.139727
A0A2H1A648	A0A2H1A648	Uncharacterized protein	B9J08_000822	7.22222	65	52.4153	15.6313	16.1168	15.1573	16.2769	15.0198	15.2635	14.7205	14.4408	15.1763	-0.740834	15.1497	0.103463	0.30044	0.115055	15.5776	0.787803	0.909983	0.855889	15.2072	0.026505	0.140418
A0A2H0ZDU3	A0A2H0ZDU3	Uncharacterized protein	B9J08_005206	13.5556	140	52.8793	19.0099	19.6041	19.2656	19.7768	19.0223	18.4788	18.7075	18.8536	18.9518	-0.254989	18.9652	0.452801	0.627592	0.200586	19.1929	0.582843	0.816736	0.455574	19.0654	0.0264812	0.140418
A0A2H1A5D4	A0A2H1A5D4	Uncharacterized protein	B9J08_000586	2.22222	29	47.4677	18.015	18.1191	18.0125	17.6184	17.9866	17.9621	18.3211	18.2104	18.4306	0.464982	18.0882	0.016576	0.137522	0.193164	17.9523	0.22587	0.541261	-0.271818	18.1848	0.0267233	0.141257
A0A2H0ZMN9	A0A2H0ZMN9	Uncharacterized protein	B9J08_003506	9.66667	90	53.8876	16.9878	16.9903	17.3441	17.1931	17.1631	17.3738	17.4476	17.6494	17.4061	0.257688	17.3722	0.0952732	0.292554	-0.135958	17.1754	0.419177	0.699276	-0.393646	17.3042	0.0267287	0.141257
A0A2H1A2E8	A0A2H1A2E8	Glutaminase	B9J08_000057	7.33333	72	47.4663	17.1499	16.6214	17.7204	17.0182	17.2526	17.474	17.8241	18.0158	17.8757	0.656941	17.5768	0.0046285	0.0797171	-0.0843704	17.2061	0.7866	0.909983	-0.741312	17.5346	0.0268234	0.141335
A0A2H0ZGI1	A0A2H0ZGI1	Uncharacterized protein	B9J08_004768	33	312	52.7769	17.3879	17.7684	16.9405	18.3104	17.1561	17.1434	16.422	16.7945	16.8971	-0.832078	17.1206	0.0520533	0.222183	-0.171034	17.4511	0.669424	0.86512	0.661043	17.0351	0.0268223	0.141335
A0A2H0ZMM3	A0A2H0ZMM3	Uncharacterized protein	B9J08_003468	2	22	49.7915	16.8195	16.8548	16.5355	15.8953	16.4669	16.0575	16.4686	16.3483	16.1015	0.166267	16.223	0.451151	0.626107	0.596726	16.4382	0.0253044	0.214913	0.430459	16.5214	0.0268416	0.141335
A0A2H0ZVK5	A0A2H0ZVK5	Uncharacterized protein	B9J08_002440	5.33333	56	49.8476	15.3682	15.3621	16.0315	14.0738	15.8774	15.5493	16.3146	16.4386	15.9741	1.07559	15.7046	0.0643595	0.247753	0.420431	15.3771	0.435876	0.712667	-0.655162	15.9149	0.0269705	0.141697
A0A2H1A6P0	A0A2H1A6P0	Uncharacterized protein	B9J08_001028	1.66667	15	43.9486	13.8443	13.7059	14.0588	12.9524	13.8666	14.2953	14.4321	14.3708	14.4784	0.722312	14.0659	0.104797	0.302225	0.164892	13.7872	0.690691	0.875618	-0.55742	14.1484	0.0269758	0.141697
A0A2H0ZWT1	A0A2H0ZWT1	BHLH domain-containing protein	B9J08_002230	7.44444	68	50.0218	16.338	16.0607	16.2105	17.075	16.5789	16.6422	16.7448	16.9416	16.3873	-0.0741302	16.7283	0.741065	0.845953	-0.562286	16.4842	0.0239179	0.207804	-0.488156	16.4471	0.0270118	0.141714
A0A2H0ZX73	A0A2H0ZX73	Small COPII coat GTPase SAR1	B9J08_002010	8.88889	106	45.4543	21.102	20.9125	21.418	20.2228	21.2868	21.5413	21.6769	21.5928	21.4087	0.5425	21.2882	0.161031	0.368855	0.127217	21.0806	0.734928	0.895035	-0.415283	21.3518	0.0272193	0.142629
A0A2H1A0X5	A0A2H1A0X5	Ribose-phosphate diphosphokinase	B9J08_001298	11.4444	121	49.3709	18.1204	18.2397	18.2571	17.8652	17.8952	17.9283	17.9349	17.9735	17.9798	0.066456	17.9295	0.52193	0.687478	0.309432	18.051	0.0287744	0.227122	0.242976	18.0842	0.027289	0.142821
A0A2H0ZU47	A0A2H0ZU47	Protein kinase domain-containing protein	B9J08_003732	12.1111	113	54.693	17.3394	17.36	17.0857	17.514	17.1188	16.9714	16.7524	16.1629	16.994	-0.564959	16.9189	0.0722439	0.258642	0.060274	17.2315	0.756695	0.900906	0.625233	16.9491	0.0273252	0.142838
A0A2H0ZXU9	A0A2H0ZXU9	EngB-type G domain-containing protein	B9J08_001574	2.88889	26	46.8514	16.1558	16.5736	16.0834	16.9348	16.1701	16.0681	15.4064	15.9621	15.7165	-0.695973	16.043	0.0500551	0.220005	-0.120063	16.331	0.685916	0.873745	0.575909	15.983	0.0274205	0.143104
A0A2H0ZYS2	A0A2H0ZYS2	40S ribosomal protein S13	B9J08_001870	6.55556	83	46.4337	22.5009	22.7029	22.8135	22.5987	21.952	21.9634	22.1994	22.4276	22.3966	0.169823	22.2563	0.439046	0.615833	0.50109	22.4219	0.0573068	0.294225	0.331267	22.5068	0.0274695	0.143104
A0A2H1A5C2	A0A2H1A5C2	Uncharacterized protein	B9J08_000738	4.33333	39	53.1671	15.1954	15.2361	15.5334	15.185	14.9139	14.7339	15.0017	14.7882	14.6498	-0.131002	14.8788	0.57252	0.725563	0.377387	15.133	0.123809	0.416042	0.50839	15.0675	0.0274753	0.143104
A0A2H0ZXT8	A0A2H0ZXT8	T-complex protein 1 subunit delta	B9J08_002212	12.4444	115	48.7314	20.2784	20.4993	20.3447	19.7299	19.8103	19.8049	19.9195	20.2058	20.0908	0.290343	19.9269	0.0380559	0.196554	0.592399	20.0779	0.00155564	0.0739016	0.302056	20.2231	0.0275111	0.143117
A0A2H0ZN15	A0A2H0ZN15	Pyruvate kinase	B9J08_003632	31	443	53.3292	23.3539	23.6652	23.9875	22.7463	22.9905	22.5958	23.1535	23.0557	23.327	0.401209	22.9781	0.0399626	0.200858	0.891339	23.2232	0.00482999	0.117668	0.49013	23.4238	0.0275913	0.14327
A0A2H1A623	A0A2H1A623	Uncharacterized protein	B9J08_000830	1.22222	11	36.1154	15.734	15.6674	15.5498	15.9386	15.6504	15.4816	15.3406	15.2783	14.9631	-0.496174	15.4421	0.0540714	0.227491	-0.0397874	15.6703	0.837789	0.932483	0.456386	15.4222	0.0276067	0.14327
A0A2H1A223	A0A2H1A223	acidPPc domain-containing protein	B9J08_001465	1.55556	14	41.9066	15.0615	15.4479	14.0514	16.4621	14.4672	14.6732	13.8587	13.8633	13.7831	-1.36576	14.5179	0.0435176	0.208546	-0.347254	15.0272	0.601848	0.827968	1.0185	14.3443	0.0276961	0.14339
A0A2H0ZNQ6	A0A2H0ZNQ6	Superoxide dismutase 1 copper chaperone	B9J08_003869	5.22222	47	50.3169	16.4345	15.9272	16.6942	15.5644	16.642	16.4359	15.966	15.6304	15.5129	-0.511009	15.9586	0.155964	0.363985	0.137839	16.283	0.704461	0.883565	0.648848	16.0275	0.0276904	0.14339
A0A2H0ZT43	A0A2H0ZT43	Serine/threonine-protein kinase	B9J08_003424	1.66667	15	44.8137	14.4863	14.6375	12.5237	14.9014	14.1649	14.2574	12.245	11.4741	12.596	-2.33621	13.2731	0.00108553	0.036662	-0.55872	14.1619	0.395597	0.68352	1.77749	12.9938	0.0277834	0.143669
A0A2H0ZYS1	A0A2H0ZYS1	Uncharacterized protein	B9J08_001863	5.22222	58	44.6759	15.5883	15.8586	15.5629	16.4425	15.0871	15.5321	14.8793	13.8916	15.2766	-1.00473	15.1849	0.0826079	0.275261	-0.0172788	15.6786	0.963281	0.985268	0.987455	15.1762	0.0278938	0.143725
A0A2H0ZVK1	A0A2H0ZVK1	Cytosolic Fe-S cluster assembly factor CFD1	CFD1	2.44444	22	42.5547	15.343	15.5606	15.9108	15.0874	15.3659	15.3689	15.0487	14.7043	15.2258	-0.281134	15.1335	0.244741	0.454326	0.330743	15.4394	0.175278	0.479175	0.611876	15.2989	0.0278515	0.143725
A0A2H0ZVV7	A0A2H0ZVV7	Uncharacterized protein	B9J08_002541	0.666667	6	55.7577	14.1276	13.8255	14.0493	12.8358	13.0159	12.7809	13.7383	12.2527	12.1615	-0.160056	12.7975	0.7586	0.859614	1.12325	13.4392	0.00426868	0.110411	1.2833	13.3591	0.0278639	0.143725
A0A2H1A0S6	A0A2H1A0S6	Uncharacterized protein	B9J08_001062	9.77778	89	52.5272	15.2928	15.5017	15.67	15.7214	15.2953	15.288	14.7283	15.2589	14.6474	-0.556718	15.1565	0.0678007	0.252242	0.0532519	15.4615	0.808101	0.919322	0.60997	15.1832	0.0279447	0.14379
A0A2H0ZXR1	A0A2H0ZXR1	Aldedh domain-containing protein	B9J08_001533	19.1111	194	55.5275	20.6808	20.5418	20.7826	19.7985	21.1288	21.2209	21.2461	20.8122	21.0469	0.31899	20.8756	0.444526	0.621101	-0.0476705	20.6922	0.905596	0.963301	-0.36666	20.8517	0.027973	0.14379
A0A2H0ZJ12	A0A2H0ZJ12	Nuclear transcription factor Y subunit B-3	B9J08_004457	2.11111	22	49.2171	13.5265	14.6329	13.926	14.2458	14.089	13.8616	13.1449	13.1794	11.9802	-1.29732	13.4168	0.0180358	0.142539	-0.037014	14.0469	0.917695	0.967845	1.2603	13.3983	0.0280568	0.143999
A0A2H0ZGM5	A0A2H0ZGM5	Ribonuclease P protein subunit	B9J08_004801	2.11111	19	52.62	13.9382	13.9334	13.2966	14.4956	12.9168	13.138	11.8516	12.9629	12.9543	-0.927235	13.0532	0.146244	0.354181	0.205926	13.6198	0.687774	0.87441	1.13316	13.1562	0.0281373	0.143999
A0A2H0ZKF4	A0A2H0ZKF4	Protein disulfide-isomerase	B9J08_002712	21.6667	258	52.2151	20.2266	20.3724	20.6023	19.5062	20.5269	20.7907	20.9734	20.7255	20.6318	0.502327	20.5258	0.182557	0.389744	0.125816	20.3375	0.724112	0.892438	-0.376511	20.5887	0.028147	0.143999
A0A2H0ZUD5	A0A2H0ZUD5	J domain-containing protein	B9J08_004047	0.333333	3	33.771	13.1434	12.5172	13.4078	12.9859	10.354	12.1546	12.3337	11.166	9.78375	-0.736974	11.463	0.459646	0.632029	1.19134	12.4271	0.151314	0.452373	1.92831	12.0587	0.0281442	0.143999
A0A2H0ZGU6	A0A2H0ZGU6	Structural maintenance of chromosomes protein	B9J08_004853	6.77778	61	46.479	14.8924	14.8677	14.6247	15.4923	15.3025	15.183	14.3351	14.334	14.2655	-1.0144	14.8187	0.00165872	0.0484258	-0.531022	15.0604	0.0321915	0.238947	0.48338	14.5532	0.0290959	0.145552
A0A2H0ZJH8	A0A2H0ZJH8	Uncharacterized protein	B9J08_004282	1	9	41.4413	14.2084	12.3076	13.1267	15.6742	15.6358	15.2118	14.3469	14.5896	14.6214	-0.987944	15.0133	0.00361704	0.072391	-2.29302	14.3607	0.00336655	0.0977182	-1.30508	13.8668	0.0289401	0.145552
A0A2H0ZN82	A0A2H0ZN82	Uncharacterized protein	B9J08_003381	2.88889	26	47.4235	13.3328	13.485	12.6628	14.2724	13.4487	13.5674	11.8311	12.2129	12.409	-1.61184	12.9569	0.00408217	0.0755901	-0.602634	13.4615	0.157044	0.45887	1.00921	12.6556	0.0289603	0.145552
A0A2H0ZYU0	A0A2H0ZYU0	NAD(P)-bd_dom domain-containing protein	B9J08_001891	14.7778	149	48.9267	17.8307	17.968	18.1595	17.6566	17.8928	18.001	18.2777	18.3176	18.264	0.436331	18.0683	0.0123231	0.124179	0.13595	17.9181	0.40674	0.690131	-0.300381	18.1363	0.028806	0.145552
A0A2H0ZVG4	A0A2H0ZVG4	Uncharacterized protein	B9J08_002412	4.55556	41	50.413	13.8739	13.6677	13.4113	15.198	13.6073	13.6479	12.8579	13.0134	12.9714	-1.20347	13.5493	0.0451729	0.211042	-0.500037	13.901	0.340372	0.645955	0.703436	13.2993	0.0288793	0.145552
A0A2H0ZFN9	A0A2H0ZFN9	Uncharacterized protein	B9J08_004491	2.88889	26	46.9103	13.6664	13.8118	13.3636	15.8482	13.3902	13.362	13.1089	10.9045	12.1126	-2.15815	13.1211	0.0466154	0.213699	-0.586189	13.907	0.436102	0.712767	1.57196	12.828	0.028804	0.145552
A0A2H0ZY28	A0A2H0ZY28	Casein kinase II subunit beta	B9J08_001651	6.11111	60	53.4242	16.3701	15.8614	16.4063	16.3971	16.3082	16.5263	16.7161	16.6331	16.7126	0.276716	16.5489	0.0811431	0.273621	-0.197927	16.3116	0.35627	0.657595	-0.474643	16.4499	0.0289064	0.145552
A0A2H1A7S6	A0A2H1A7S6	AB hydrolase-1 domain-containing protein	B9J08_000389	10.1111	127	51.3262	16.2279	16.1096	14.649	16.8204	17.8527	18.4466	17.2129	16.8285	16.5359	-0.847476	17.2828	0.0907915	0.287134	-2.04441	16.6844	0.0111601	0.15744	-1.19694	16.2606	0.0290711	0.145552
A0A2H1A6V9	A0A2H1A6V9	Homoserine dehydrogenase	B9J08_000055	13.4444	131	48.5202	19.2527	18.9617	19.7266	18.3945	19.5543	19.6679	19.9717	19.964	19.6735	0.664156	19.5377	0.101001	0.29936	0.108092	19.2596	0.788098	0.909983	-0.556064	19.5917	0.0288626	0.145552
A0A2H0ZVU8	A0A2H0ZVU8	DNA polymerase delta subunit 3	B9J08_002539	5.55556	50	49.7766	17.164	17.1561	17.1112	16.9684	17.0976	17.2069	16.9433	16.6518	16.8747	-0.267694	16.9571	0.108942	0.308418	0.0528209	17.1174	0.69293	0.877171	0.320515	16.9835	0.0288605	0.145552
A0A2H0ZI62	A0A2H0ZI62	Uncharacterized protein	B9J08_004133	12.8889	116	52.1883	16.6095	17.2308	15.9891	17.7742	16.0932	15.8606	15.1586	15.6736	16.0345	-0.953775	16.0991	0.125638	0.330172	0.0337943	16.5929	0.955174	0.981744	0.987569	16.116	0.0287557	0.145552
A0A2H0ZN68	A0A2H0ZN68	ATP-dependent (S)-NAD(P)H-hydrate dehydratase	B9J08_003682	8.22222	103	55.3377	18.0466	18.0303	18.2169	18.6154	18.4686	18.4743	18.334	18.3936	18.3283	-0.167476	18.4357	0.144501	0.351536	-0.421527	18.3087	0.0110393	0.15744	-0.254051	18.2249	0.0291105	0.145552
A0A2H0ZYW6	A0A2H0ZYW6	Uncharacterized protein	B9J08_001634	8.22222	74	57.8615	17.0167	16.9286	16.9537	17.6641	17.2487	17.5537	17.1528	17.3405	17.2529	-0.240136	17.3688	0.159336	0.367489	-0.52253	17.2276	0.0131507	0.168778	-0.282394	17.1075	0.0290085	0.145552
A0A2H1A8Z7	A0A2H1A8Z7	Uncharacterized protein	B9J08_000476	35.4444	412	56.5433	22.1208	22.287	22.1751	21.4393	21.7164	21.7389	21.6435	21.93	22.0131	0.230682	21.7469	0.17554	0.384621	0.562761	21.9129	0.00532963	0.119378	0.332079	22.0283	0.0290549	0.145552
A0A2H1A6N8	A0A2H1A6N8	N-alpha-acetyltransferase 40	B9J08_000703	1.22222	11	44.9887	15.2465	14.8113	15.1109	15.3261	15.0793	15.4509	15.4753	15.4593	15.7092	0.262459	15.4167	0.213448	0.421295	-0.229221	15.1708	0.317506	0.62619	-0.491681	15.3021	0.0286769	0.145552
A0A2H0ZW13	A0A2H0ZW13	Epimerase domain-containing protein	B9J08_002257	5.77778	52	48.1773	16.1147	15.8828	16.237	14.898	16.3627	16.5028	16.5536	16.6603	16.3083	0.586255	16.2143	0.227724	0.436179	0.157013	15.9997	0.734701	0.895035	-0.429242	16.2928	0.0291575	0.145552
A0A2H0ZM70	A0A2H0ZM70	60S ribosomal protein L4-A	B9J08_003313	12.4444	156	51.0492	21.6529	22.0199	21.6571	21.5099	20.9713	20.9939	21.1653	21.3926	21.5504	0.211055	21.2639	0.306723	0.505476	0.618278	21.4675	0.0199274	0.197507	0.407223	21.573	0.0285344	0.145552
A0A2H0ZR54	A0A2H0ZR54	D-lactate dehydrogenase [cytochrome] 2, mitochondrial	B9J08_002780	12.7778	124	52.5885	18.8578	18.9707	18.9886	18.6625	18.6661	18.579	18.6891	18.7357	18.7182	0.0784436	18.6751	0.430557	0.607513	0.30317	18.7875	0.0270912	0.220972	0.224726	18.8267	0.0287981	0.145552
A0A2H0ZP67	A0A2H0ZP67	Uncharacterized protein	B9J08_004056	0.333333	3	20.1103	11.1021	10.3338	9.94707	13.0804	10.0628	11.2594	11.7945	11.8262	12.1861	0.468084	11.7016	0.576045	0.727928	-1.00652	10.9643	0.297423	0.612851	-1.4746	11.1983	0.0284886	0.145552
A0A2H0ZKN0	A0A2H0ZKN0	Dihydroorotate dehydrogenase (quinone), mitochondrial	B9J08_002742	12.5556	140	51.0742	19.2983	19.6263	19.4888	19.7483	19.1454	18.9058	19.1233	19.0504	19.2825	-0.11441	19.2093	0.62896	0.765475	0.204636	19.3688	0.417645	0.698843	0.319046	19.3116	0.029145	0.145552
A0A2H0ZHZ4	A0A2H0ZHZ4	MHD domain-containing protein	B9J08_004879	18.4444	186	53.7045	19.5292	19.486	19.5924	19.1433	19.9573	20.002	19.8867	19.7798	19.6765	0.0801029	19.7409	0.753442	0.856014	-0.165006	19.6184	0.524791	0.779344	-0.245109	19.6584	0.0285892	0.145552
A0A2H0ZIX4	A0A2H0ZIX4	4-nitrophenylphosphatase	B9J08_004417	6.55556	59	50.0083	16.5356	16.3578	16.864	16.1729	16.5947	16.6435	17.1619	16.9171	16.9973	0.555059	16.7479	0.0188775	0.14625	0.115408	16.5281	0.602604	0.82822	-0.439651	16.8056	0.0292043	0.145617
A0A2H0ZVE7	A0A2H0ZVE7	Oxidored_FMN domain-containing protein	B9J08_002413	10.5556	95	52.1135	19.4186	19.2303	18.9814	20.5432	20.6687	20.9515	19.7281	19.6107	19.4325	-1.13068	20.1558	0.000202806	0.015116	-1.51104	19.9656	9.377e-05	0.0216527	-0.380358	19.4003	0.0294259	0.146167
A0A2H1A753	A0A2H1A753	Uncharacterized protein	B9J08_000162	7.66667	69	52.4448	15.5928	15.8781	15.6984	16.1311	15.8739	16.0487	15.143	15.3347	15.4127	-0.721127	15.6574	0.00515947	0.0874681	-0.294802	15.8705	0.126889	0.417602	0.426325	15.51	0.0294835	0.146167
A0A2H0ZWQ9	A0A2H0ZWQ9	Histone H2A.Z-specific chaperone CHZ1	B9J08_002221	7.11111	74	49.1893	18.2551	17.723	18.1159	18.7704	18.6994	18.6721	18.3522	18.4812	18.4979	-0.270191	18.5788	0.0343723	0.189796	-0.682615	18.3726	0.00556679	0.120215	-0.412424	18.2375	0.0294568	0.146167
A0A2H0ZGD6	A0A2H0ZGD6	Myotubularin phosphatase domain-containing protein	B9J08_004720	9	81	52.9122	15.7682	15.8782	15.8749	15.6975	15.7636	15.673	15.5406	15.2867	15.529	-0.259278	15.5817	0.165297	0.372409	0.129072	15.7759	0.414698	0.69621	0.388349	15.6463	0.0294639	0.146167
A0A2H0ZF09	A0A2H0ZF09	ER membrane protein complex subunit 3	B9J08_005467	5.88889	61	45.5826	17.9747	18.1114	17.7961	18.6443	18.1465	17.7996	18.1594	18.3181	18.3639	0.0836422	18.2386	0.719415	0.831115	-0.236052	18.0788	0.350644	0.655072	-0.319695	18.1206	0.0293891	0.146167
A0A2H0ZD96	A0A2H0ZD96	BZIP domain-containing protein	B9J08_005298	2.66667	24	44.4902	14.2732	14.0684	14.2769	15.5378	15.1628	15.0319	13.5626	13.7557	13.6224	-1.59729	14.4455	0.000392221	0.021835	-1.03802	14.7252	0.00316414	0.0973873	0.559268	13.9265	0.029601	0.14656
A0A2H1A6R2	A0A2H1A6R2	AB hydrolase-1 domain-containing protein	B9J08_000776	12.5556	146	50.6336	17.8135	18.0202	17.9121	17.9324	17.8813	17.9245	17.7537	17.4958	17.5804	-0.302809	17.7614	0.0388696	0.198386	0.00251041	17.914	0.983282	0.993393	0.305319	17.7626	0.0296308	0.14656
A0A2H1A7X8	A0A2H1A7X8	Uncharacterized protein	B9J08_000442	12.5556	126	52.9187	17.0891	17.5638	17.152	17.3641	16.8069	16.804	16.8624	16.8464	16.884	-0.127363	16.928	0.519931	0.686	0.276653	17.13	0.259787	0.578896	0.404016	17.0663	0.0297683	0.147073
A0A2H0ZIY3	A0A2H0ZIY3	DNA_mis_repair domain-containing protein	B9J08_004425	4.88889	44	50.7917	13.7577	13.9504	13.5648	14.2263	14.0175	13.8549	13.2767	12.3138	12.9821	-1.17537	13.4452	0.0131714	0.125118	-0.275292	13.8953	0.30698	0.620708	0.900078	13.3076	0.0301092	0.147813
A0A2H0ZVE9	A0A2H0ZVE9	Uncharacterized protein	B9J08_002417	8.22222	74	50.4944	15.4829	15.8992	15.1211	16.1021	15.4579	15.4361	14.9104	14.9335	14.8351	-0.772352	15.2792	0.0166142	0.137522	-0.16429	15.5832	0.594203	0.82226	0.608061	15.197	0.0300366	0.147813
A0A2H1A792	A0A2H1A792	Uncharacterized protein	B9J08_000195	3.55556	34	45.8989	16.6051	16.7036	16.1289	17.5787	16.2679	16.3003	15.957	16.0367	16.007	-0.715443	16.3579	0.0978304	0.295178	-0.236456	16.5974	0.570808	0.809581	0.478988	16.2397	0.0301081	0.147813
A0A2H1A1V8	A0A2H1A1V8	Glycosylphosphatidylinositol anchor biosynthesis protein 11	B9J08_001411	1.11111	10	39.2022	13.8773	14.2976	13.0037	15.6592	12.7315	11.7112	11.2124	12.7265	12.725	-1.14596	12.7943	0.321981	0.517274	0.35893	13.5467	0.738113	0.895849	1.50489	12.9738	0.0300835	0.147813
A0A2H0ZQC2	A0A2H0ZQC2	Zds_C domain-containing protein	B9J08_001758	3.77778	34	43.7238	14.8711	15.2118	15.2459	15.2423	14.2865	14.4698	14.132	14.5081	14.7935	-0.188323	14.572	0.595707	0.742145	0.443401	14.8879	0.196919	0.504548	0.631724	14.7937	0.0301234	0.147813
A0A2H0ZMZ4	A0A2H0ZMZ4	Utp12 domain-containing protein	B9J08_003620	14.3333	129	51.7715	16.3269	16.4346	16.3566	16.1768	15.8368	15.6609	15.9759	15.4886	16.1233	-0.0288712	15.877	0.908173	0.952689	0.481237	16.1321	0.0378692	0.252247	0.510108	16.1177	0.0300239	0.147813
A0A2H1A683	A0A2H1A683	S-formylglutathione hydrolase	B9J08_000559	8.55556	86	52.8842	18.4242	18.1714	18.8828	17.7485	18.9845	19.2106	19.206	19.0553	18.8279	0.381889	18.8388	0.357025	0.549464	-0.155085	18.5703	0.720355	0.891014	-0.536974	18.7613	0.0301807	0.147926
A0A2H0ZDK7	A0A2H0ZDK7	Uncharacterized protein	B9J08_005419	6.77778	70	52.9149	17.207	17.0154	17.2745	16.3486	16.9149	16.4558	17.7047	17.5531	17.3376	0.95869	17.0524	0.00246822	0.0593898	0.592541	16.8694	0.0212951	0.200362	-0.366149	17.3487	0.0304346	0.149002
A0A2H0ZKA2	A0A2H0ZKA2	Serine/threonine-protein phosphatase 2A activator	B9J08_002672	5	54	48.4498	15.3108	15.6966	15.1176	15.8675	15.183	15.3938	14.7839	14.8896	14.8716	-0.633048	15.1649	0.0329094	0.184763	-0.106427	15.4282	0.698391	0.880473	0.526621	15.1117	0.0306704	0.149943
A0A2H0ZT61	A0A2H0ZT61	Elongin-C	B9J08_003379	2.88889	35	53.3387	14.4823	14.5299	14.6473	15.1258	14.6089	14.9541	15.2871	14.8911	14.9664	0.151897	14.9722	0.535355	0.696958	-0.343085	14.7247	0.166708	0.470111	-0.494983	14.8007	0.0306962	0.149943
A0A2H0ZZV6	A0A2H0ZZV6	rRNA adenine N(6)-methyltransferase	B9J08_001190	6	56	54.673	14.6209	14.9275	14.6353	15.0354	14.2746	14.57	14.359	14.1197	14.1434	-0.41929	14.417	0.169369	0.377218	0.101224	14.6773	0.715339	0.888745	0.520514	14.4676	0.0307952	0.150257
A0A2H0ZCF4	A0A2H0ZCF4	U3 small nucleolar RNA-associated protein 22	B9J08_005008	19.7778	194	50.4926	17.6576	18.0637	17.1686	18.3365	16.9775	16.9841	16.7736	17.0127	17.1764	-0.445142	17.2102	0.293509	0.494444	0.197249	17.5314	0.66392	0.863048	0.642391	17.3088	0.0308301	0.150258
A0A2H0ZHD7	A0A2H0ZHD7	Altered inheritance of mitochondria protein 24, mitochondrial	B9J08_004708	2.66667	24	46.0333	16.1588	15.964	15.9972	16.4093	15.9895	15.9208	15.6265	15.2992	15.8033	-0.530238	15.8414	0.0515505	0.221718	-0.0665569	16.0733	0.736493	0.89567	0.463681	15.8081	0.0309423	0.150354
A0A2H1A3I7	A0A2H1A3I7	Uncharacterized protein	B9J08_000527	4.33333	43	48.9482	15.3781	15.1564	15.7164	15.0699	15.0766	14.8266	15.0404	14.3065	14.8379	-0.262779	14.8596	0.344075	0.538788	0.425953	15.204	0.096237	0.372139	0.688732	15.0726	0.0308999	0.150354
A0A2H0ZUX0	A0A2H0ZUX0	RRM domain-containing protein	B9J08_002253	6	65	48.5084	17.3192	16.8283	17.6113	16.3988	18.1271	18.2922	17.9631	17.9305	17.6104	0.22867	17.7204	0.664254	0.790195	-0.353071	17.4295	0.530714	0.78328	-0.581742	17.5438	0.0309542	0.150354
A0A2H1A240	A0A2H1A240	Uncharacterized protein	B9J08_001492	10.3333	96	51.4193	17.2324	17.4345	17.1325	17.6111	16.8522	16.8916	16.8096	16.8225	17.0822	-0.213533	17.0115	0.40116	0.583595	0.148148	17.1924	0.557793	0.800512	0.361681	17.0856	0.0310155	0.150483
A0A2H0ZN24	A0A2H0ZN24	Peptidyl-prolyl cis-trans isomerase	B9J08_003650	5.88889	65	47.1137	20.1269	19.865	20.4369	19.8367	20.3561	20.2196	20.7456	20.5831	20.423	0.446466	20.3607	0.0368664	0.193906	0.00551599	20.1402	0.979442	0.991044	-0.44095	20.3634	0.0310924	0.150626
A0A2H1A0I8	A0A2H1A0I8	Glucosidase 2 subunit beta	B9J08_002155	12	118	53.0773	17.9388	17.6994	18.1007	16.5977	18.3373	18.4747	18.3929	18.2299	18.1749	0.462652	18.0346	0.384617	0.5691	0.109718	17.8581	0.835191	0.931781	-0.352934	18.0894	0.0311147	0.150626
A0A2H0ZGZ5	A0A2H0ZGZ5	Uncharacterized protein	B9J08_004871	8.11111	73	50.0167	16.5272	16.5141	16.0554	16.9336	16.1997	16.0197	15.6098	15.7691	16.105	-0.55639	16.1062	0.0968977	0.294322	-0.0188079	16.375	0.94987	0.981105	0.537582	16.0968	0.0312014	0.150795
A0A2H0ZC88	A0A2H0ZC88	C-8 sterol isomerase	B9J08_004943	4	57	42.895	18.3664	18.35	18.6464	18.1557	17.724	17.3333	18.0758	18.0784	18.2577	0.399639	17.9375	0.114759	0.31599	0.716608	18.096	0.0198736	0.197502	0.316969	18.2958	0.0312194	0.150795
A0A2H0ZWP3	A0A2H0ZWP3	Arrestin_C domain-containing protein	B9J08_002178	5	45	55.5679	14.2232	14.1228	14.608	13.9809	13.8527	13.7237	13.8905	13.6227	13.5343	-0.169915	13.7675	0.517855	0.684196	0.465557	14.0852	0.103501	0.384724	0.635472	14.0003	0.0312768	0.150903
A0A2H0ZTQ5	A0A2H0ZTQ5	Dolichyl-phosphate-mannose--protein mannosyltransferase	B9J08_003692	6.22222	66	55.8485	16.0213	16.1879	15.432	17.3127	15.4605	15.2159	15.164	14.922	15.5006	-0.800777	15.5959	0.204898	0.412757	-0.115945	15.9384	0.848013	0.936628	0.684832	15.538	0.0313274	0.150979
A0A2H0ZDN9	A0A2H0ZDN9	BSD domain-containing protein	B9J08_005451	7.88889	87	46.7077	18.5606	18.3618	18.7361	18.6641	18.8452	18.715	18.7783	18.9657	18.885	0.134913	18.8089	0.255755	0.462359	-0.188588	18.6471	0.219452	0.531475	-0.3235	18.7146	0.0314324	0.151148
A0A2H0ZJB0	A0A2H0ZJB0	WH2 domain-containing protein	B9J08_004190	11.6667	117	52.9223	17.4852	17.0639	17.4133	17.9192	17.4936	17.8375	17.6527	17.8706	17.6181	-0.036285	17.7319	0.824466	0.901864	-0.429292	17.5354	0.0565323	0.293234	-0.393007	17.5173	0.0314073	0.151148
A0A2H1A5H3	A0A2H1A5H3	Bis(5'-adenosyl)-triphosphatase	B9J08_000646	4.55556	42	47.4811	18.5318	18.5319	18.9121	18.6649	19.0268	18.9609	19.0719	19.0221	18.9173	0.119541	18.944	0.393404	0.576308	-0.225621	18.7714	0.223953	0.537817	-0.345162	18.8312	0.031496	0.151286
A0A2H0ZYT1	A0A2H0ZYT1	Uncharacterized protein	B9J08_001873	23.3333	219	53.1207	17.8063	17.8687	17.6411	17.9966	17.5534	17.3103	17.2449	17.3898	17.6225	-0.201001	17.5196	0.372938	0.559795	0.151976	17.696	0.477143	0.743001	0.352976	17.5955	0.0315989	0.151611
A0A2H0ZP49	A0A2H0ZP49	Uncharacterized protein	B9J08_004012	1	9	46.5479	15.4382	14.8832	14.5355	17.0228	14.8546	14.2498	13.1286	13.3363	14.6753	-1.66233	14.5446	0.0808471	0.273362	-0.423421	15.164	0.581073	0.815551	1.2389	14.3329	0.0316475	0.151676
A0A2H1A6F7	A0A2H1A6F7	2,4-dienoyl-CoA reductase ((3E)-enoyl-CoA-producing)	B9J08_000949	5	45	49.9624	17.414	17.3306	16.8792	18.1145	17.9681	18.104	17.5935	17.6702	17.6206	-0.434167	17.8451	0.00579997	0.0905172	-0.854291	17.6351	0.00255561	0.0907716	-0.420124	17.418	0.0317701	0.151949
A0A2H0ZIP3	A0A2H0ZIP3	Uncharacterized protein	B9J08_004301	6.33333	64	53.1215	15.8737	16.1004	15.6887	16.4946	15.9552	15.8556	15.4248	15.1185	15.599	-0.721053	15.7413	0.023499	0.161165	-0.214236	15.9947	0.389057	0.678183	0.506817	15.6342	0.0318801	0.151949
A0A2H1A3F8	A0A2H1A3F8	Aspartate aminotransferase	B9J08_000460	19.7778	232	51.5175	21.7638	21.8038	21.786	21.9812	22.1725	22.1805	21.9788	22.0114	21.9712	-0.124248	22.0493	0.301897	0.501769	-0.326869	21.948	0.0288438	0.227122	-0.202621	21.8858	0.0318082	0.151949
A0A2H0ZSM6	A0A2H0ZSM6	Alpha-1,4 glucan phosphorylase	B9J08_003276	30.2222	347	53.5829	21.473	21.5209	21.6094	21.4159	21.4811	21.3198	21.3137	21.337	21.3156	-0.0835349	21.3639	0.42934	0.606548	0.128824	21.47	0.288299	0.604448	0.212358	21.4283	0.0318794	0.151949
A0A2H0ZCH2	A0A2H0ZCH2	Utp12 domain-containing protein	B9J08_005031	8.88889	81	49.6238	16.5435	16.839	16.6875	16.2517	16.176	16.1925	16.1838	16.4529	16.3389	0.118435	16.266	0.441579	0.61763	0.483281	16.4484	0.0151763	0.177317	0.364846	16.5076	0.0318628	0.151949
A0A2H1A5I9	A0A2H1A5I9	Vesicular-fusion protein SEC18	B9J08_000643	21.8889	231	49.5115	19.2312	19.6533	18.8737	19.9009	19.0561	19.0369	18.6467	18.6921	18.8477	-0.602478	19.0301	0.0501219	0.220005	-0.0785611	19.292	0.806475	0.918922	0.523916	18.9908	0.0319638	0.15218
A0A2H1A7M0	A0A2H1A7M0	Arrestin_C domain-containing protein	B9J08_000325	6.33333	57	47.7539	15.1744	14.6697	15.1162	15.3253	15.8618	15.6542	14.3623	14.1987	14.6244	-1.21864	15.0044	0.00173407	0.049645	-0.627002	15.3003	0.038063	0.252372	0.591634	14.6909	0.0322839	0.153198
A0A2H0ZLV8	A0A2H0ZLV8	3-hydroxy-3-methylglutaryl coenzyme A reductase	B9J08_003224	11.7778	117	51.7024	17.3639	17.4243	17.025	18.073	16.7477	16.6815	16.6989	16.4883	17.0903	-0.408259	16.9633	0.350347	0.54314	0.103639	17.2192	0.801213	0.916321	0.511898	17.0151	0.0322793	0.153198
A0A2H0ZS36	A0A2H0ZS36	Type 1 phosphatases regulator	B9J08_003066	1.33333	12	51.8125	15.4761	15.3797	14.9705	12.7986	15.0845	14.9295	14.4752	14.9272	14.7094	0.433093	14.4874	0.515596	0.682231	1.00455	14.7731	0.160965	0.462359	0.571453	14.9897	0.0322394	0.153198
A0A2H0ZDW7	A0A2H0ZDW7	Sidoreflexin	B9J08_005526	5.77778	52	52.7158	16.4365	16.7286	16.0376	17.5181	16.0974	15.5773	15.5971	15.7819	16.0696	-0.581405	16.1069	0.282793	0.48474	0.00329438	16.3993	0.995047	0.998511	0.584699	16.1086	0.0323208	0.153205
A0A2H0ZI28	A0A2H0ZI28	L-type lectin-like domain-containing protein	B9J08_004880	13.6667	128	50.8652	17.9709	17.7383	18.085	17.4598	18.1753	18.2401	18.4885	18.2617	18.142	0.339001	18.1279	0.197888	0.405436	-0.0270028	17.9449	0.914168	0.966207	-0.366004	18.1144	0.0323923	0.153376
A0A2H0ZM49	A0A2H0ZM49	PPIase cyclophilin-type domain-containing protein	B9J08_003312	2.66667	24	39.8781	16.2078	16.4395	16.3232	16.6428	16.3216	16.1367	15.856	15.5591	16.1325	-0.517827	16.1081	0.0565916	0.231672	-0.0435366	16.3453	0.820106	0.924705	0.47429	16.0864	0.0326464	0.154409
A0A2H1A7W5	A0A2H1A7W5	Uncharacterized protein	B9J08_000425	18.1111	172	50.6997	17.9733	18.4111	17.7558	18.4715	17.4411	17.3652	17.367	17.535	17.728	-0.21594	17.6513	0.515686	0.682231	0.28748	17.903	0.432176	0.70984	0.50342	17.795	0.0327132	0.154557
A0A2H0ZZQ8	A0A2H0ZZQ8	PX domain-containing protein	B9J08_001808	13.5556	132	57.0811	16.8904	16.9972	16.8964	17.4093	17.3205	17.5029	17.1674	17.1735	17.2168	-0.224989	17.2984	0.0944021	0.290934	-0.482923	17.1694	0.00762022	0.133911	-0.257934	17.0569	0.0327976	0.15465
A0A2H0ZHQ0	A0A2H0ZHQ0	GTP-binding protein	B9J08_004588	7.77778	75	50.4773	16.4303	16.9878	15.6808	17.893	15.8175	15.7729	15.0265	15.4939	15.7411	-1.07399	15.9575	0.12148	0.323936	-0.128164	16.4304	0.850477	0.937879	0.94583	15.8934	0.0328403	0.15465
A0A2H1A1Z7	A0A2H1A1Z7	PRK domain-containing protein	B9J08_001160	5.55556	50	50.4081	17.2939	16.5653	17.6778	17.0029	17.7437	18.0354	17.9314	17.9465	17.8094	0.301755	17.7449	0.299852	0.5001	-0.415028	17.3865	0.311781	0.622554	-0.716783	17.5374	0.032809	0.15465
A0A2H0ZFM4	A0A2H0ZFM4	Clu domain-containing protein	B9J08_004493	38.8889	403	57.0306	19.147	19.3087	19.3378	18.4791	18.7863	18.7061	19.0284	19.0781	18.9735	0.369482	18.8419	0.0190057	0.14698	0.607303	18.9608	0.00324263	0.0973873	0.237821	19.1456	0.0329022	0.154773
A0A2H0ZNL5	A0A2H0ZNL5	Sodium/hydrogen antiporter	B9J08_003518	8.44444	76	50.9431	15.8954	15.6676	15.7169	15.5341	15.5578	15.2918	15.1066	15.5811	15.1452	-0.183558	15.3694	0.414147	0.594803	0.298775	15.6106	0.131685	0.423252	0.482333	15.5188	0.0330661	0.155375
A0A2H0ZQY6	A0A2H0ZQY6	Aminotran_1_2 domain-containing protein	B9J08_002683	8.22222	78	49.5091	17.978	17.8744	17.8975	18.0729	18.0856	18.0467	17.6051	17.0059	17.6649	-0.643087	17.7468	0.0155301	0.13471	-0.151761	17.9925	0.20251	0.511361	0.491326	17.671	0.0331981	0.155826
A0A2H0ZCL3	A0A2H0ZCL3	Uncharacterized protein	B9J08_005064	6.11111	55	47.2796	14.8378	15.0193	14.8068	15.4971	14.387	13.8387	11.1169	14.4493	8.81354	-3.11434	13.0171	0.064568	0.247893	0.313709	14.7311	0.495884	0.756692	3.42805	13.1739	0.033282	0.15605
A0A2H0ZGR0	A0A2H0ZGR0	Peptidase_M14 domain-containing protein	B9J08_004526	7.11111	84	49.314	16.1281	15.6003	15.9556	16.8429	17.1271	17.3316	16.3213	16.3411	16.3237	-0.771836	16.7146	0.00288144	0.0632015	-1.20583	16.4976	0.00111018	0.0631485	-0.433998	16.1117	0.0335421	0.156085
A0A2H0ZYT3	A0A2H0ZYT3	Nicotinate-nucleotide diphosphorylase (carboxylating)	B9J08_001602	7	85	50.0075	18.5815	18.786	18.4462	18.7053	18.5893	18.3409	18.4211	17.9719	18.2405	-0.333955	18.3782	0.0850433	0.278798	0.0594226	18.5749	0.711175	0.886854	0.393378	18.4079	0.0334445	0.156085
A0A2H0ZK23	A0A2H0ZK23	Phosphomannomutase	B9J08_002600	9.77778	109	50.9995	18.6356	18.7531	18.8644	18.8898	18.7532	18.813	18.9864	18.938	19.117	0.195133	18.9162	0.105163	0.302677	-0.0676645	18.7848	0.578244	0.813988	-0.262797	18.8824	0.0334549	0.156085
A0A2H0ZNZ4	A0A2H0ZNZ4	Uncharacterized protein	B9J08_003973	13.7778	172	51.9397	21.1785	20.7127	21.1523	20.1133	21.2054	21.3311	21.6808	21.6448	21.1863	0.620748	21.1936	0.121187	0.323659	0.131282	20.9489	0.718284	0.889837	-0.489466	21.2593	0.0335185	0.156085
A0A2H0ZLJ0	A0A2H0ZLJ0	Aldedh domain-containing protein	B9J08_003088	21.2222	241	54.2979	21.1162	21.1085	21.3987	20.3002	21.3503	21.4918	21.4348	21.5731	21.4768	0.447472	21.2712	0.20404	0.411795	0.160381	21.1276	0.640434	0.849784	-0.28709	21.3514	0.0333589	0.156085
A0A2H0ZN52	A0A2H0ZN52	Adenosine kinase	B9J08_003665	7.88889	120	47.9834	21.4459	21.0114	22.2591	21.7631	22.203	22.5007	22.7459	22.4713	22.0993	0.283235	22.2972	0.295788	0.496817	-0.58345	21.8639	0.150531	0.450967	-0.866684	22.0055	0.033525	0.156085
A0A2H0ZM52	A0A2H0ZM52	Cysteine proteinase 1, mitochondrial	B9J08_002962	18.5556	210	46.6845	22.4024	22.4181	22.3892	21.6509	23.0042	23.0683	23.0022	22.8781	22.4812	0.212709	22.6808	0.616545	0.758487	-0.171258	22.4888	0.672966	0.867391	-0.383967	22.5952	0.0333953	0.156085
A0A2H0ZD52	A0A2H0ZD52	60S ribosomal protein L20-A	B9J08_005230	9.77778	106	55.8608	22.5407	23.0391	22.0906	23.1395	21.6085	21.5265	21.6376	21.7727	22.1936	-0.223506	21.9797	0.636838	0.770516	0.465325	22.3242	0.375524	0.669628	0.688831	22.2124	0.0335967	0.15617
A0A2H1A422	A0A2H1A422	Trehalase	B9J08_000695	24	244	51.9261	18.6019	18.6862	18.7781	18.5417	18.5392	18.6692	18.5169	18.3197	18.4608	-0.150927	18.5079	0.209011	0.41741	0.105376	18.6361	0.381182	0.672866	0.256303	18.5606	0.033725	0.156473
A0A2H0ZPD4	A0A2H0ZPD4	ATP-dependent RNA helicase DOB1	B9J08_003795	13	133	52.9403	15.5754	15.8875	15.2068	16.2391	15.0225	14.8066	15.0722	14.7523	15.0927	-0.383695	15.1642	0.375616	0.562249	0.200462	15.4563	0.649907	0.855485	0.584158	15.2645	0.0337372	0.156473
A0A2H1A2E6	A0A2H1A2E6	Ribosome biogenesis protein SLX9	B9J08_000061	2.77778	25	49.8347	15.2086	15.3338	15.7628	15.2676	14.8523	14.6782	14.6427	15.076	14.8916	-0.0625793	14.9014	0.806616	0.889336	0.50242	15.1839	0.092589	0.363332	0.564999	15.1526	0.0337704	0.156473
A0A2H0ZV67	A0A2H0ZV67	Phospholipid-transporting ATPase	B9J08_002346	19.7778	190	51.9558	16.8787	17.0204	16.5139	17.9193	17.1585	17.1841	16.3744	16.1521	16.5076	-1.07594	16.8827	0.00408912	0.0755901	-0.616283	17.1125	0.0547823	0.290581	0.459656	16.5745	0.0339316	0.156558
A0A2H1A7D3	A0A2H1A7D3	Uncharacterized protein	B9J08_000231	3	32	37.9407	13.7694	14.2573	13.668	14.6255	13.3336	13.5786	12.885	13.2037	13.3797	-0.689756	13.501	0.144132	0.351386	0.0523263	13.8721	0.902766	0.963157	0.742082	13.5272	0.0339336	0.156558
A0A2H0ZDG8	A0A2H0ZDG8	Uncharacterized protein	B9J08_005380	6.77778	63	46.4344	16.2111	16.7954	15.4549	17.8414	15.1292	15.1943	13.7323	15.1399	15.4414	-1.28381	15.4131	0.176865	0.385584	0.0988078	16.1044	0.904999	0.963301	1.38262	15.4625	0.0338329	0.156558
A0A2H0ZMV4	A0A2H0ZMV4	Uncharacterized protein	B9J08_003580	3	27	49.2709	18.0065	17.8979	18.3319	17.2267	18.226	18.559	18.3481	18.5512	18.4141	0.433887	18.2208	0.24317	0.452139	0.0748686	18.0413	0.839187	0.933317	-0.359018	18.2583	0.0338732	0.156558
A0A2H0ZN29	A0A2H0ZN29	Uncharacterized protein	B9J08_003651	11.4444	114	47.1526	21.1342	21.0888	21.0581	20.7615	21.0281	20.8357	21.2964	21.3113	21.2643	0.415537	21.0829	0.00865108	0.109353	0.218576	20.9844	0.110471	0.395662	-0.196961	21.1922	0.0340891	0.157108
A0A2H1A1V0	A0A2H1A1V0	DLH domain-containing protein	B9J08_001403	10	132	52.9734	19.7861	19.5961	19.8835	20.0663	20.0761	20.2294	20.1327	20.1572	19.8952	-0.0622445	20.0928	0.613106	0.755762	-0.368704	19.9396	0.0239386	0.207804	-0.30646	19.9085	0.0341384	0.157168
A0A2H1A808	A0A2H1A808	Eukaryotic translation initiation factor 6	TIF6	3.33333	45	42.1103	17.6332	17.1568	18.3496	14.0715	17.7286	17.7368	18.8751	18.9251	18.0953	2.11951	17.5721	0.077393	0.26787	1.20086	17.1127	0.285182	0.602695	-0.918654	18.1725	0.0343415	0.157927
A0A2H0ZFM7	A0A2H0ZFM7	Uncharacterized protein	B9J08_004494	6.33333	60	46.4572	16.7775	16.8226	16.248	17.8156	16.6319	16.2556	16.1346	16.1254	16.1844	-0.752877	16.5246	0.103519	0.30044	-0.284985	16.7585	0.525348	0.779453	0.467892	16.3821	0.0344298	0.157927
A0A2H0ZLI1	A0A2H0ZLI1	Uncharacterized protein	B9J08_003079	27.2222	275	51.5342	20.8587	20.946	20.7741	20.7587	20.9442	21.0087	21.1182	21.1303	21.011	0.182605	20.9952	0.150845	0.360419	-0.0442602	20.8818	0.725749	0.893093	-0.226865	20.9731	0.0344494	0.157927
A0A2H1A664	A0A2H1A664	CN hydrolase domain-containing protein	B9J08_000845	9.55556	111	53.3238	18.6043	18.0182	18.6842	18.6026	19.1861	19.4928	19.0367	18.7765	18.9908	-0.159164	19.0142	0.52307	0.688378	-0.658242	18.7647	0.0600058	0.299515	-0.499078	18.6851	0.0344405	0.157927
A0A2H0ZLH2	A0A2H0ZLH2	Uncharacterized protein	B9J08_003065	3.11111	33	43.3887	18.3863	17.9767	17.9153	19.977	19.1603	20.4079	18.8226	18.2362	18.9318	-1.18484	19.256	0.0139459	0.129374	-1.75561	18.9706	0.00167381	0.0769776	-0.570768	18.3782	0.0344938	0.157963
A0A2H0ZL93	A0A2H0ZL93	1,4-alpha-glucan-branching enzyme	B9J08_002986	19.7778	224	51.3827	18.4905	18.7482	18.484	18.8689	18.5432	18.3902	18.0869	18.243	18.4075	-0.355005	18.4233	0.0704173	0.255592	-0.0265506	18.5875	0.877815	0.951076	0.328455	18.41	0.034542	0.158016
A0A2H0ZLR2	A0A2H0ZLR2	Lactamase_B domain-containing protein	B9J08_003171	4.11111	37	51.7064	15.7419	15.4477	15.5506	16.3809	15.3998	15.2912	15.175	14.9511	15.2962	-0.549862	15.4157	0.1424	0.349406	-0.110555	15.6353	0.743196	0.896763	0.439308	15.3604	0.0347062	0.158599
A0A2H0ZEE6	A0A2H0ZEE6	Uncharacterized protein	B9J08_005087	24.6667	227	50.0356	20.7896	21.2879	20.3156	22.0434	20.3408	20.2729	20.0459	20.1988	20.2941	-0.706097	20.5326	0.185495	0.391648	-0.0879836	20.8417	0.872607	0.949718	0.618113	20.4887	0.0347692	0.158719
A0A2H0ZDC7	A0A2H0ZDC7	Dolichyl-diphosphooligosaccharide--protein glycosyltransferase subunit WBP1	B9J08_005304	13.4444	136	53.2938	20.8453	20.6906	20.8081	20.1638	21.0453	21.0873	21.1303	21.127	20.8859	0.282248	20.9066	0.325472	0.519385	0.0158251	20.7734	0.953946	0.981744	-0.266423	20.9145	0.0348384	0.158867
A0A2H0ZDK1	A0A2H0ZDK1	Uncharacterized protein	B9J08_005410	8.88889	85	51.0436	17.9474	17.8306	18.2172	18.3934	18.39	18.3339	17.456	17.7439	17.6998	-0.739181	18.0028	0.000724694	0.0286912	-0.374018	18.1854	0.0338301	0.242533	0.365163	17.8158	0.0350402	0.159451
A0A2H0ZIB5	A0A2H0ZIB5	TRAPPC10 domain-containing protein	B9J08_004201	10.6667	103	46.8353	16.5087	16.8795	16.2858	17.3467	16.2337	16.2109	16.1629	15.7694	16.1712	-0.562605	16.3158	0.149463	0.358363	-0.0391392	16.5775	0.915567	0.967252	0.523466	16.2962	0.0350182	0.159451
A0A2H0ZQ05	A0A2H0ZQ05	Uncharacterized protein	B9J08_003907	4.55556	49	47.3612	15.7741	15.8415	15.2735	16.7671	15.7243	15.499	14.8832	14.2515	15.3225	-1.17773	15.4079	0.0319201	0.182527	-0.367068	15.8132	0.362749	0.661023	0.810665	15.2244	0.0350884	0.159503
A0A2H0ZWN5	A0A2H0ZWN5	Uncharacterized protein	B9J08_002189	9.77778	88	51.3275	16.7247	16.7305	17.2369	17.1189	17.0161	17.1168	17.4257	17.2549	17.3057	0.244828	17.2064	0.0807386	0.273323	-0.186614	16.9906	0.342148	0.648162	-0.431442	17.1131	0.035164	0.159679
A0A2H0ZWM7	A0A2H0ZWM7	Uncharacterized protein	B9J08_002174	12.6667	125	51.8109	17.0781	17.4731	16.5183	17.8088	16.4313	16.1621	16.111	16.4042	16.5444	-0.447508	16.577	0.344048	0.538788	0.22242	16.9119	0.659795	0.859642	0.669928	16.6882	0.0352023	0.159685
A0A2H0ZQ99	A0A2H0ZQ99	Ribosomal protein S12	B9J08_001822	3.11111	36	42.4422	19.1152	18.6569	18.8627	18.692	18.3529	18.4267	18.2399	18.6935	17.7202	-0.272643	18.3542	0.327053	0.521139	0.387744	18.6844	0.0576696	0.29483	0.660387	18.5481	0.0352736	0.159841
A0A2H0ZGM9	A0A2H0ZGM9	Uncharacterized protein	B9J08_004817	5.11111	46	49.2157	20.2233	20.1561	20.1917	20.0707	19.7919	19.7546	20.0192	19.9053	20.03	0.112423	19.9286	0.38963	0.572331	0.317983	20.0314	0.0427751	0.258264	0.20556	20.0876	0.0353679	0.1601
A0A2H0ZGK1	A0A2H0ZGK1	AB hydrolase-1 domain-containing protein	B9J08_004792	2	18	42.4291	15.075	15.0783	15.0218	15.3606	15.216	15.681	14.4015	14.7238	14.7067	-0.808532	15.0149	0.00945821	0.111715	-0.360828	15.2388	0.111263	0.395877	0.447704	14.8345	0.0354476	0.160293
A0A2H0ZYB5	A0A2H0ZYB5	Uncharacterized protein	B9J08_001734	0.888889	10	26.0506	12.1238	12.4177	15.9849	13.2858	12.8563	15.1204	15.3547	16.8756	16.3775	2.44844	14.9784	0.0107318	0.117156	-0.245356	13.6315	0.840077	0.93396	-2.6938	14.8557	0.0356346	0.160802
A0A2H0ZLW8	A0A2H0ZLW8	Uncharacterized protein	B9J08_002900	18.2222	203	52.6962	19.1012	19.3427	19.4573	19.3957	18.7617	18.649	18.5748	18.9542	19.0974	-0.0599841	18.9055	0.811069	0.892402	0.364954	19.1179	0.156585	0.45887	0.424938	19.0879	0.0356217	0.160802
A0A2H0ZCC5	A0A2H0ZCC5	Uncharacterized protein	B9J08_004979	6.88889	70	50.4849	16.2889	16.6993	15.7227	17.2633	15.7527	15.6145	15.3075	15.594	15.7274	-0.667222	15.8766	0.191541	0.396758	0.0267939	16.2236	0.958914	0.983317	0.694016	15.89	0.0356962	0.160912
A0A2H1A1F6	A0A2H1A1F6	Tup_N domain-containing protein	B9J08_001265	22.3333	236	55.7866	20.5611	20.0661	20.64	19.1015	20.6709	20.6688	21.0058	20.7623	20.8018	0.709554	20.5019	0.148929	0.357819	0.275335	20.2847	0.566242	0.805435	-0.43422	20.6395	0.0358081	0.161131
A0A2H0ZDL3	A0A2H0ZDL3	Importin N-terminal domain-containing protein	B9J08_005084	27.8889	310	51.6207	18.8383	19.1437	18.7104	18.8081	18.2228	18.1922	18.4872	18.516	18.6621	0.147449	18.4814	0.46437	0.634874	0.489814	18.6526	0.0617285	0.302553	0.342365	18.7263	0.0358194	0.161131
A0A2H0ZXZ0	A0A2H0ZXZ0	5'/3'-nucleotidase SurE	B9J08_001614	1	9	39.0871	17.6504	16.3215	15.3852	18.835	16.8191	17.6089	17.0276	21.5791	19.6941	1.67924	18.594	0.195424	0.402177	-1.30199	17.1034	0.118011	0.406827	-2.98122	17.943	0.0359071	0.161191
A0A2H1A4D9	A0A2H1A4D9	Uncharacterized protein	B9J08_000809	3.55556	50	49.8458	15.0045	14.5217	14.0049	15.1965	15.4109	14.8512	15.0396	15.5809	15.2161	0.126017	15.2159	0.623558	0.762967	-0.642478	14.8316	0.0883926	0.358699	-0.768495	14.8946	0.0358871	0.161191
A0A2H0ZV08	A0A2H0ZV08	AA_permease domain-containing protein	B9J08_002280	1.77778	16	27.1222	16.1967	16.3961	15.4541	16.464	15.2795	15.3648	15.7952	13.0777	13.8937	-1.44725	14.9791	0.0936338	0.290125	0.312896	15.8592	0.472127	0.74003	1.76015	15.1356	0.0359582	0.161252
A0A2H0ZWN0	A0A2H0ZWN0	LYR motif-containing protein 2	B9J08_002175	0.666667	6	21.1168	12.2501	12.5967	15.6924	12.5645	15.0163	13.3982	15.9338	15.6023	15.7561	2.1044	14.7119	0.012609	0.124814	-0.146589	13.5864	0.896155	0.958456	-2.25099	14.6386	0.0360135	0.161333
A0A2H0ZPN9	A0A2H0ZPN9	Glutamine-dependent NAD(+) synthetase	B9J08_003866	7.55556	80	56.7196	18.7573	18.9412	18.5115	19.1017	18.6467	18.6732	18.4099	18.3972	18.4433	-0.390429	18.612	0.0378294	0.196435	-0.0705314	18.772	0.713135	0.887415	0.319898	18.5767	0.0361263	0.161337
A0A2H0ZWA3	A0A2H0ZWA3	Uncharacterized protein	B9J08_002035	1	9	42.6695	13.5688	14.5173	11.9124	15.3474	13.0109	10.0911	11.4606	12.0569	10.9848	-1.31573	12.1586	0.342774	0.537641	0.516347	13.0747	0.723048	0.892438	1.83208	12.4168	0.0361163	0.161337
A0A2H0ZP21	A0A2H0ZP21	Uncharacterized protein	B9J08_003664	17.8889	169	54.2217	17.1028	17.5091	16.8936	17.7996	16.4526	16.3646	16.5791	16.7211	16.8224	-0.164696	16.7899	0.689112	0.807325	0.296233	17.0204	0.503438	0.763636	0.460929	16.938	0.0360678	0.161337
A0A2H0ZME3	A0A2H0ZME3	Uncharacterized protein	B9J08_003056	7	63	49.3626	15.8143	15.8926	15.3765	16.8791	16.2857	16.4889	15.2919	14.8679	15.2859	-1.40265	15.8499	0.000715131	0.0286912	-0.856735	16.1229	0.00981885	0.149811	0.545912	15.4215	0.0361819	0.161418
A0A2H0ZZR7	A0A2H0ZZR7	DHHA2 domain-containing protein	B9J08_001217	3.11111	31	44.7215	14.7144	14.6409	15.026	15.4279	15.357	15.4561	15.4064	15.4646	15.0454	-0.108212	15.3596	0.58985	0.737611	-0.61996	15.1037	0.0167013	0.183718	-0.511749	15.0496	0.0363974	0.162045
A0A2H0ZNJ5	A0A2H0ZNJ5	Uncharacterized protein	B9J08_003498	3.55556	32	40.2045	14.9294	14.6518	14.5687	14.2292	13.8188	14.0972	14.0967	14.0594	14.402	0.137607	14.1172	0.594336	0.741505	0.668218	14.3825	0.0269928	0.220586	0.530611	14.4513	0.036392	0.162045
A0A2H1A5T6	A0A2H1A5T6	Uncharacterized protein	B9J08_000730	5.88889	58	55.3447	17.5817	17.2962	17.3588	18.1144	17.7674	17.855	17.6616	17.8127	17.6582	-0.201423	17.8116	0.18339	0.389771	-0.500034	17.6622	0.0160829	0.18124	-0.29861	17.5615	0.0365968	0.162765
A0A2H1A108	A0A2H1A108	R3H domain-containing protein	B9J08_001132	1	10	36.9004	12.1618	13.3249	14.5813	12.9798	11.6165	12.0142	14.37	15.6799	14.995	2.81148	13.6092	0.00117996	0.0392382	1.15254	12.7798	0.152873	0.454983	-1.65893	14.1855	0.0366506	0.162837
A0A2H0ZMI6	A0A2H0ZMI6	Longin_2 domain-containing protein	B9J08_003451	2.55556	23	45.1879	13.7205	13.79	13.2467	13.637	13.8155	13.8929	12.916	12.975	12.7263	-0.909399	13.3271	0.0125646	0.124814	-0.196091	13.6838	0.494535	0.755647	0.713309	13.2291	0.0369437	0.163026
A0A2H0ZN23	A0A2H0ZN23	Nuclear mRNA export factor	B9J08_003648	6.66667	60	42.9422	15.3199	15.2448	14.9231	15.8762	15.3148	15.2654	14.8138	14.5798	14.6838	-0.793031	15.089	0.0141373	0.130033	-0.32287	15.324	0.230236	0.547476	0.470161	14.9275	0.037066	0.163026
A0A2H0ZIM9	A0A2H0ZIM9	Uncharacterized protein	B9J08_004336	5.22222	55	52.0641	17.5386	17.7636	17.1336	17.8525	17.0117	17.4136	16.7721	17.2518	16.8134	-0.48017	17.1859	0.105094	0.302677	0.0526681	17.4523	0.850716	0.937879	0.532838	17.2122	0.0369937	0.163026
A0A2H0ZHN5	A0A2H0ZHN5	5'-3' exoribonuclease 1	B9J08_004636	29.5556	282	55.1091	17.8379	18.1028	17.5368	18.5044	17.6442	17.5184	17.3819	17.2945	17.5439	-0.482257	17.6479	0.126159	0.330678	-0.0631785	17.8574	0.840197	0.93396	0.419079	17.6163	0.0370703	0.163026
A0A2H0ZLC6	A0A2H0ZLC6	Uncharacterized protein	B9J08_003018	3.77778	34	52.9764	16.9379	17.2042	17.025	17.299	16.8754	16.7601	16.5718	16.7934	16.8125	-0.252269	16.852	0.218522	0.426104	0.0775099	17.0169	0.691603	0.876261	0.329779	16.8908	0.0368452	0.163026
A0A2H0ZKB7	A0A2H0ZKB7	Uncharacterized protein	B9J08_002667	22	206	52.5198	17.4562	17.8339	17.1221	17.8979	17.052	17.0405	16.8377	17.0615	17.0356	-0.351857	17.1542	0.219139	0.426553	0.14064	17.4004	0.657976	0.859263	0.492497	17.2245	0.0370127	0.163026
A0A2H0ZEU8	A0A2H0ZEU8	Cytochrome c oxidase assembly protein COX20, mitochondrial	B9J08_005465	1.66667	17	54.324	13.4423	13.5978	13.8764	11.0349	12.9959	12.5269	13.2433	12.66	12.7839	0.709833	12.5408	0.261867	0.466633	1.4529	12.9124	0.039064	0.252817	0.74307	13.2673	0.0369029	0.163026
A0A2H0ZW09	A0A2H0ZW09	Aldehyde dehydrogenase	B9J08_001968	10.8889	106	49.2533	17.713	17.334	17.8996	17.622	17.9959	18.0179	18.0553	18.105	17.9875	0.170684	17.964	0.276196	0.479902	-0.229757	17.7637	0.29135	0.607576	-0.400441	17.8491	0.0368463	0.163026
A0A2H0ZIN3	A0A2H0ZIN3	Uncharacterized protein	B9J08_004337	9.88889	91	54.2773	15.3185	15.8347	15.1497	15.1887	15.0643	14.8799	14.9773	14.854	14.8047	-0.165634	14.9615	0.417631	0.596856	0.389988	15.2393	0.155005	0.457085	0.555622	15.1565	0.036938	0.163026
A0A2H0ZLQ2	A0A2H0ZLQ2	Protein STU1	B9J08_003158	1.88889	17	39.1129	12.3604	12.6095	11.4574	11.7016	11.32	10.5421	10.957	10.7621	10.8961	-0.316169	11.0298	0.549134	0.708841	0.954545	11.6652	0.12877	0.420131	1.27071	11.5071	0.0369637	0.163026
A0A2H0ZK68	A0A2H0ZK68	Bms1-type G domain-containing protein	B9J08_002615	15	146	45.3526	15.9185	16.0827	15.8472	15.3259	15.239	14.9378	15.4541	15.7241	15.5482	0.407888	15.3715	0.0777726	0.268539	0.78188	15.5585	0.00521255	0.11858	0.373991	15.7625	0.0372194	0.163516
A0A2H0ZNJ2	A0A2H0ZNJ2	T-complex protein 1, zeta subunit	B9J08_003771	16.3333	161	50.6895	19.8109	19.98	19.8038	19.6117	19.5668	19.5245	19.5394	19.6454	19.7018	0.0612078	19.5983	0.548048	0.708086	0.297224	19.7163	0.0314722	0.236616	0.236016	19.7469	0.0374685	0.164443
A0A2H0ZMH3	A0A2H0ZMH3	Uncharacterized protein	B9J08_003438	3.88889	35	47.3829	14.5087	13.9961	14.3505	14.0941	14.0346	14.1316	13.7902	13.4933	13.7636	-0.404421	13.8846	0.131356	0.33548	0.198335	14.186	0.430411	0.709033	0.602756	13.9837	0.0375231	0.164516
A0A2H0ZXT5	A0A2H0ZXT5	TauD domain-containing protein	B9J08_001558	9.66667	87	50.7689	17.3452	16.9634	17.4787	17.0297	17.5589	17.6284	17.605	17.8107	17.5852	0.261296	17.5363	0.218381	0.426088	-0.143223	17.3341	0.548	0.794168	-0.404519	17.4647	0.0379038	0.166016
A0A2H0ZWK5	A0A2H0ZWK5	Very-long-chain 3-oxoacyl-CoA reductase	B9J08_002501	6	59	46.5007	19.055	19.537	18.6625	19.9168	18.6026	18.583	18.2662	18.1264	18.8174	-0.630814	18.7187	0.164884	0.372409	0.0506978	19.0595	0.907789	0.96376	0.681511	18.7441	0.0379787	0.166176
A0A2H1A5G8	A0A2H1A5G8	Octanoyltransferase	B9J08_000622	4.33333	39	46.1498	15.9177	15.6684	15.9236	15.89	16.1318	15.5792	14.8166	15.7315	14.923	-0.709981	15.512	0.0568513	0.232243	-0.0304411	15.8518	0.885312	0.954366	0.67954	15.4968	0.0383147	0.16646
A0A2H0ZDK6	A0A2H0ZDK6	Uncharacterized protein	B9J08_005406	50.4444	496	53.1127	18.3011	18.636	17.6625	19.41	17.806	17.7583	17.3216	17.5086	17.7877	-0.785464	17.932	0.134773	0.340515	-0.124892	18.2623	0.812077	0.920565	0.660572	17.8696	0.0381973	0.16646
A0A2H0ZW02	A0A2H0ZW02	Peptidase A1 domain-containing protein	B9J08_001958	2.66667	24	49.5448	18.8939	18.7839	19.2978	18.4604	19.157	18.906	18.3175	18.8313	18.3619	-0.337568	18.6724	0.186661	0.392204	0.15076	18.9165	0.532255	0.783432	0.488328	18.7477	0.0383002	0.16646
A0A2H1A5H4	A0A2H1A5H4	Peroxiredoxin TSA1	B9J08_000645	9.44444	127	46.9742	22.4963	21.6847	23.5391	21.0403	23.3381	24.0633	23.9518	23.9506	23.3109	0.923908	23.2758	0.266016	0.47087	-0.240525	22.6936	0.788199	0.909983	-1.16443	23.1556	0.0381865	0.16646
A0A2H0ZDG1	A0A2H0ZDG1	S4 domain-containing protein	B9J08_005362	16.5556	172	50.4909	18.6567	18.6532	18.7382	18.3287	18.432	18.3185	18.5056	18.3136	18.5112	0.0837168	18.4016	0.471255	0.640641	0.322989	18.5212	0.0212795	0.200362	0.239272	18.5631	0.0382914	0.16646
A0A2H1A5R3	A0A2H1A5R3	NUC173 domain-containing protein	B9J08_000714	17.1111	164	51.956	18.5605	18.7012	18.2512	18.939	17.9769	17.9601	18.008	17.9567	18.3345	-0.192269	18.1958	0.532129	0.695882	0.212332	18.3981	0.502666	0.763001	0.404601	18.302	0.0383518	0.16646
A0A2H1A3E0	A0A2H1A3E0	Uncharacterized protein	B9J08_001512	20.1111	189	54.2251	17.2157	17.4865	17.2662	17.3018	16.66	16.718	16.8698	17.0882	17.0633	0.113859	16.9502	0.59977	0.745273	0.429552	17.108	0.0870378	0.355637	0.315694	17.165	0.0381022	0.16646
A0A2H1A5P9	A0A2H1A5P9	Translation initiation factor RLI1	B9J08_000705	14.5556	155	49.0756	19.4827	19.8186	19.0999	19.5794	18.6193	18.639	18.7983	18.9398	19.1663	0.0222184	18.957	0.939557	0.968122	0.521181	19.2065	0.152203	0.454087	0.498962	19.2176	0.0382618	0.16646
A0A2H0ZLF6	A0A2H0ZLF6	Protein BIG1	B9J08_003027	2.22222	20	48.6936	16.6168	16.5424	16.5763	17.7113	17.5006	17.3107	16.3614	16.3057	16.2374	-1.20605	16.9045	0.00015287	0.0139296	-0.929062	17.043	0.000706408	0.0535755	0.276985	16.44	0.0385206	0.166686
A0A2H0ZIX9	A0A2H0ZIX9	HECT-type E3 ubiquitin transferase	B9J08_004419	4.11111	37	47.5917	16.0805	16.3488	15.4526	16.8619	15.7894	15.7767	15.1679	15.1427	15.5622	-0.851748	15.7168	0.0445651	0.210011	-0.182038	16.0517	0.65201	0.857342	0.66971	15.6258	0.038464	0.166686
A0A2H0ZMX3	A0A2H0ZMX3	RRM domain-containing protein	B9J08_003600	4.55556	59	52.2057	15.6817	15.6314	15.7201	15.34	15.0032	15.0289	15.3527	15.2802	15.3944	0.218425	15.2332	0.281815	0.483481	0.553757	15.4009	0.0200723	0.197628	0.335332	15.5101	0.0385094	0.166686
A0A2H0ZG81	A0A2H0ZG81	CBFD_NFYB_HMF domain-containing protein	B9J08_004669	3.66667	34	49.7679	14.3998	14.3549	14.8419	14.6475	15.0042	15.0637	15.2603	15.3249	14.7923	0.220653	15.0155	0.392341	0.575141	-0.372979	14.7187	0.171173	0.476043	-0.593631	14.829	0.038558	0.166686
A0A2H0ZR23	A0A2H0ZR23	60S ribosomal protein L30	B9J08_002719	4	50	47.8191	20.0007	20.5512	19.1447	21.314	19.3297	18.7992	18.8904	18.2851	19.3922	-0.958418	19.3351	0.199911	0.407648	0.0845555	19.8566	0.908243	0.96376	1.04297	19.3774	0.0386767	0.167032
A0A2H0ZKY6	A0A2H0ZKY6	Chitobiosyldiphosphodolichol beta-mannosyltransferase	B9J08_002874	1.88889	17	49.4792	16.4795	17.0822	15.6616	17.271	15.8019	15.9084	14.829	16.0336	14.0204	-1.36612	15.644	0.0676673	0.252242	0.0806713	16.3674	0.881725	0.952448	1.44679	15.6844	0.038729	0.167091
A0A2H0ZES5	A0A2H0ZES5	FHA domain-containing protein	B9J08_005255	0.888889	8	42.8783	13.1536	13.0313	13.3845	13.5459	13.7918	12.9428	10.7153	12.6056	12.1492	-1.60351	12.6251	0.0305987	0.178877	-0.237067	13.3083	0.498075	0.758695	1.36644	12.5066	0.03884	0.167322
A0A2H1A1F9	A0A2H1A1F9	Glyceraldehyde-3-phosphate dehydrogenase	B9J08_001227	18.4444	294	54.245	24.3377	24.2994	24.7471	23.5254	24.7882	25.0125	24.8661	24.9236	24.7541	0.405924	24.645	0.344195	0.538788	0.0193772	24.4517	0.963891	0.985268	-0.386547	24.6547	0.0388986	0.167322
A0A2H1A083	A0A2H1A083	Mediator of RNA polymerase II transcription subunit 20	MED20	4.33333	39	47.802	16.6303	16.6336	16.8373	16.4792	16.8855	17.0712	17.0298	17.047	16.9027	0.181193	16.9026	0.359954	0.551085	-0.111589	16.7562	0.58385	0.817122	-0.292782	16.8468	0.0388726	0.167322
A0A2H1A296	A0A2H1A296	VWFA domain-containing protein	B9J08_001222	9.44444	96	47.8342	17.2178	17.2337	17.4777	16.977	17.4915	17.5624	17.6555	17.6442	17.5045	0.257768	17.4725	0.208293	0.41741	-0.033903	17.3267	0.868994	0.947455	-0.291671	17.4556	0.0389473	0.167365
A0A2H1A834	A0A2H1A834	Uncharacterized protein	B9J08_000500	1.44444	13	34.6063	20.9557	20.9627	20.7193	21.5331	21.2648	21.5269	21.2096	21.609	21.0451	-0.153711	21.3647	0.416664	0.596437	-0.562352	21.1604	0.00589465	0.120215	-0.40864	21.0836	0.0390189	0.167506
A0A2H0ZYC5	A0A2H0ZYC5	Uncharacterized protein	B9J08_001751	3.77778	34	50.8294	19.0848	18.2475	18.9969	19.5031	19.3622	19.6337	19.3749	19.2183	19.4495	-0.152095	19.4236	0.249966	0.456818	-0.723255	19.138	0.0236659	0.207101	-0.57116	19.062	0.0391925	0.168084
A0A2H1A7R5	A0A2H1A7R5	Aminoacyl-tRNA hydrolase	B9J08_000377	4	46	49.1465	17.4489	17.7373	17.2269	17.7663	17.0566	17.0274	17.0097	17.0798	17.181	-0.193263	17.1868	0.421234	0.599405	0.187589	17.3772	0.485637	0.749167	0.380852	17.2806	0.0392425	0.168132
A0A2H0ZEG1	A0A2H0ZEG1	Uncharacterized protein	B9J08_005333	2.55556	23	46.76	21.3337	21.3	21.9467	20.7474	21.6076	21.5014	21.1457	19.8252	20.8753	-0.670091	20.9504	0.141234	0.348487	0.241315	21.4061	0.440529	0.716469	0.911407	21.0711	0.0394115	0.168689
A0A2H1A7H6	A0A2H1A7H6	CAF1C_H4-bd domain-containing protein	B9J08_000281	14.1111	139	49.1679	17.7778	17.4751	18.2909	16.7816	18.2396	18.3559	18.522	18.3388	18.2711	0.584931	18.0848	0.2113	0.419784	0.0555735	17.8202	0.908082	0.96376	-0.529358	18.1126	0.0396879	0.169704
A0A2H0ZK82	A0A2H0ZK82	SH3 domain-containing protein	B9J08_004460	4.55556	41	39.9219	14.6343	14.4561	14.8875	15.8387	16.3624	15.942	14.9207	15.3338	15.2558	-0.877617	15.6089	0.00673913	0.0961494	-1.3884	15.3535	0.00075216	0.0538449	-0.510782	14.9147	0.0398069	0.170035
A0A2H1A3C6	A0A2H1A3C6	Ubiquitin-conjugating enzyme E2 13	B9J08_000437	2.55556	23	43.6423	20.0554	19.6319	19.7594	20.4345	19.9142	20.004	19.6675	19.3228	19.3147	-0.682529	19.7763	0.00845475	0.108165	-0.301967	19.9666	0.160169	0.460685	0.380562	19.6253	0.0399469	0.170035
A0A2H0ZNV4	A0A2H0ZNV4	Non-specific serine/threonine protein kinase	B9J08_003920	13.6667	126	54.3975	16.2608	16.3791	15.9776	16.6156	16.2272	16.3097	15.8346	15.8536	15.8203	-0.547964	16.1102	0.0144104	0.130874	-0.178283	16.295	0.377184	0.67091	0.369681	16.021	0.0399105	0.170035
A0A2H0ZD41	A0A2H0ZD41;A0A2H0ZHC9	Proliferating cell nuclear antigen	B9J08_005241;B9J08_004714	11	115	51.0567	19.4676	19.4269	20.0594	18.8034	19.7248	19.9192	20.094	20.1822	20.0223	0.617059	19.791	0.0760741	0.264364	0.168843	19.5669	0.632245	0.844484	-0.448216	19.8754	0.0398601	0.170035
A0A2H0ZFH3	A0A2H0ZFH3	t-SNARE coiled-coil homology domain-containing protein	B9J08_005514	2.22222	29	45.5225	17.9896	17.7537	17.8986	17.8534	18.3038	18.2015	18.1256	18.0639	18.25	0.0269421	18.133	0.863525	0.926767	-0.238919	18.0001	0.184997	0.493326	-0.265861	18.0136	0.0399619	0.170035
A0A2H0ZN74	A0A2H0ZN74	Brix domain-containing protein	B9J08_003687	7	70	47.4813	15.6849	15.8541	15.48	15.9236	14.8242	14.9024	15.3148	15.3467	15.1276	0.0462924	15.2399	0.893034	0.945817	0.456281	15.4448	0.220275	0.532336	0.409989	15.468	0.0400467	0.170228
A0A2H1A7F6	A0A2H1A7F6	T-complex protein 1 subunit alpha	B9J08_000264	16.2222	208	51.3027	19.8934	20.2914	19.6635	19.7406	19.3105	19.2009	19.32	19.6166	19.5869	0.0905395	19.4626	0.622028	0.761763	0.532092	19.6834	0.0505128	0.279957	0.441553	19.7286	0.0401775	0.170616
A0A2H0ZWN3	A0A2H0ZWN3	Phospho-2-dehydro-3-deoxyheptonate aldolase	B9J08_002185	16.5556	171	59.2527	18.4829	18.3411	19.1609	16.8476	18.1992	18.2708	19.3583	19.3373	19.0071	1.4617	18.5034	0.00900882	0.109824	0.889102	18.2171	0.0861629	0.353734	-0.572601	18.9479	0.0403806	0.17062
A0A2H1A131	A0A2H1A131	XLF domain-containing protein	B9J08_001159	2	18	45.3837	14.1475	14.0569	13.8184	13.9976	13.9118	14.1585	13.3333	13.4398	13.561	-0.577936	13.7336	0.0509411	0.220881	-0.0149985	14.0151	0.950017	0.981105	0.562938	13.7262	0.0402185	0.17062
A0A2H0ZEH6	A0A2H0ZEH6	BZIP domain-containing protein	B9J08_005344	7.55556	88	47.5571	16.6187	16.385	16.6707	17.4985	16.8313	17.2002	16.8046	16.907	16.8844	-0.311295	17.021	0.153103	0.361793	-0.618494	16.8674	0.0237729	0.207617	-0.307199	16.7118	0.0403352	0.17062
A0A2H1A7U2	A0A2H1A7U2	Uncharacterized protein	B9J08_000049	2.11111	19	43.5713	13.5454	12.5383	14.2945	11.373	14.2234	14.8656	14.7717	14.7647	14.2773	1.11723	14.0459	0.255832	0.462359	-0.0278886	13.4734	0.97828	0.990887	-1.14512	14.032	0.0403404	0.17062
A0A2H1A174	A0A2H1A174	Uncharacterized protein	B9J08_001182	0.888889	8	34.9098	13.3749	12.8629	10.6384	14.556	13.0303	13.4754	13.2726	15.7409	14.5358	0.829197	14.1018	0.283335	0.484898	-1.39516	12.9896	0.135171	0.427594	-2.22435	13.4042	0.0403348	0.17062
A0A2H1A5R7	A0A2H1A5R7	Uncharacterized protein	B9J08_000720	6.77778	61	48.8602	14.1382	14.406	14.1878	13.9452	13.8178	13.7683	13.7488	13.6471	13.8052	-0.110074	13.7888	0.649773	0.780729	0.40017	14.0439	0.118527	0.407631	0.510244	13.9889	0.0404151	0.17062
A0A2H1A6I6	A0A2H1A6I6	Isocitrate dehydrogenase [NADP]	B9J08_000980	15	196	54.0209	19.7011	19.6711	19.4313	19.3104	19.6955	19.7367	19.9478	20.0456	19.7276	0.326081	19.7439	0.0821587	0.274789	0.020296	19.591	0.903132	0.963157	-0.305785	19.7541	0.0405389	0.170968
A0A2H1A677	A0A2H1A677	APH domain-containing protein	B9J08_000579	8	81	55.3654	16.4994	16.35	16.6224	16.5919	17.1408	17.3822	16.8544	16.8359	16.7046	-0.24001	16.9183	0.318706	0.514598	-0.547706	16.7645	0.0550167	0.29088	-0.307696	16.6444	0.0405768	0.170968
A0A2H1A112	A0A2H1A112	Uncharacterized protein	B9J08_001117	1.88889	17	35.0254	13.851	13.1725	13.7661	10.4862	12.6752	13.202	13.2809	12.2206	11.5302	0.222798	12.2325	0.799748	0.885129	1.4754	12.8588	0.0928711	0.363332	1.2526	12.9702	0.040624	0.171001
A0A2H1A7L6	A0A2H1A7L6	Protoporphyrinogen oxidase	B9J08_000326	6.88889	62	46.9834	15.2643	15.4283	15.0044	15.8269	14.8331	14.8556	14.5942	15.0101	14.4694	-0.480617	14.9316	0.205382	0.413153	0.0604689	15.2021	0.857908	0.941401	0.541086	14.9618	0.0408373	0.171266
A0A2H0ZHG7	A0A2H0ZHG7	Uncharacterized protein	B9J08_004719	6.66667	82	50.428	16.6027	16.4715	16.7257	16.0663	16.8409	16.8177	16.9581	16.967	16.7896	0.329962	16.7399	0.214743	0.421765	0.0250215	16.5874	0.922303	0.969348	-0.30494	16.7524	0.0407829	0.171266
A0A2H1A6H9	A0A2H1A6H9	Uncharacterized protein	B9J08_000984	16.7778	170	55.0882	17.3421	17.3829	17.4196	17.3284	17.2715	17.2305	17.2006	17.0732	17.1529	-0.134586	17.2095	0.278335	0.481104	0.104714	17.3292	0.395495	0.68352	0.2393	17.2619	0.0407803	0.171266
A0A2H1A2N3	A0A2H1A2N3	MMS19 nucleotide excision repair protein	B9J08_000180	12.3333	112	47.4499	16.509	17.3136	16.0102	17.6503	15.7975	15.7067	15.6748	15.7372	15.9904	-0.584043	16.0928	0.310456	0.507976	0.226109	16.4979	0.721919	0.892282	0.810152	16.2059	0.0408456	0.171266
A0A2H0ZUP3	A0A2H0ZUP3	60S ribosomal protein L27	B9J08_003919	8	124	53.4409	22.8098	23.0765	22.7288	21.895	22.0524	21.8992	22.4746	22.6004	22.6397	0.622696	22.2602	0.00139915	0.0422975	0.922825	22.4103	0.000555805	0.0493633	0.300129	22.7216	0.0411334	0.172216
A0A2H0ZDB7	A0A2H0ZDB7	PH domain-containing protein	B9J08_005294	8.66667	87	50.0568	15.3093	15.6334	15.0372	16.0681	14.9867	15.2941	14.7195	14.951	14.7926	-0.628597	15.1353	0.0875516	0.283086	-0.123001	15.3881	0.723094	0.892438	0.505596	15.0738	0.0411517	0.172216
A0A2H1A6G1	A0A2H1A6G1	Potassium/sodium efflux P-type ATPase, fungal-type	B9J08_000969	10.4444	96	47.6774	15.478	15.4538	15.6505	15.7988	15.2294	15.2455	15.1409	15.2438	15.1155	-0.257788	15.2957	0.286034	0.487611	0.102878	15.476	0.655312	0.857713	0.360666	15.3471	0.0412832	0.172599
A0A2H1A576	A0A2H1A576	Uncharacterized protein	B9J08_000547	3.11111	28	49.3483	15.2177	15.4467	14.7923	15.3755	14.7702	14.5359	14.5768	14.7849	14.0209	-0.432984	14.6773	0.2317	0.439528	0.258373	15.023	0.42588	0.705935	0.691357	14.8065	0.041351	0.172715
A0A2H0ZGN1	A0A2H0ZGN1	Aldo_ket_red domain-containing protein	B9J08_004496	14	138	53.5211	18.8637	18.6741	19.1424	17.9926	19.3016	19.4129	19.4208	19.3278	19.0709	0.370797	19.0878	0.37025	0.557403	-0.00893995	18.8979	0.982643	0.993072	-0.379737	19.0833	0.04143	0.172799
A0A2H0ZER4	A0A2H0ZER4	Uncharacterized protein	B9J08_005217	15.2222	175	51.7214	18.1705	18.2825	18.1342	18.2665	17.9828	17.7784	17.9049	18.0078	17.9963	-0.0395662	17.9895	0.800915	0.885966	0.186492	18.1025	0.278487	0.596579	0.226058	18.0827	0.041491	0.172799
A0A2H1A402	A0A2H1A402	RanBD1 domain-containing protein	B9J08_000692	4.55556	52	47.3252	16.6415	16.4358	17.0403	14.7678	16.0473	15.381	16.4959	14.494	15.5143	0.102679	15.4501	0.862659	0.926758	1.30715	16.0523	0.00994874	0.149855	1.20447	16.1036	0.0414822	0.172799
A0A2H1A8M6	A0A2H1A8M6	Uncharacterized protein	B9J08_000359	1.55556	14	35.4301	15.8057	15.4559	13.197	16.6782	15.2329	14.3314	11.5587	12.9072	13.7673	-2.66978	14.0793	0.0131187	0.125118	-0.594616	15.1168	0.520144	0.775374	2.07517	13.782	0.0416266	0.173031
A0A2H1A212	A0A2H1A212	S-adenosylmethionine synthase	B9J08_001467	18.7778	207	47.0439	22.4119	22.1009	22.8151	22.0713	23.0284	23.2881	23.0343	22.9119	22.7841	0.11413	22.853	0.732677	0.840239	-0.353327	22.6193	0.360107	0.658836	-0.467456	22.6764	0.0415894	0.173031
A0A2H0ZS41	A0A2H0ZS41	Uncharacterized protein	B9J08_003135	2	18	48.9799	15.1332	15.6139	15.3347	14.8615	14.2561	13.8761	14.9119	14.8939	14.9524	0.588163	14.6253	0.0916205	0.288	1.02938	14.8459	0.0151396	0.177317	0.441216	15.14	0.0417554	0.173032
A0A2H0ZIV7	A0A2H0ZIV7	Protein YIP	B9J08_004399	1	9	39.5496	17.9355	18.1888	17.1867	18.7373	16.8805	16.7043	16.3093	17.2029	17.2334	-0.525504	17.1779	0.401213	0.583595	0.329649	17.6055	0.593579	0.821923	0.855153	17.3428	0.041722	0.173032
A0A2H1A6G3	A0A2H1A6G3	Uncharacterized protein	B9J08_000952	3	27	49.3956	16.7035	16.5743	16.2723	17.0842	16.8767	16.6442	17.2029	16.6625	17.1035	0.121263	16.929	0.568598	0.723169	-0.351672	16.6925	0.111029	0.395694	-0.472934	16.7532	0.0417018	0.173032
A0A2H0ZJ50	A0A2H0ZJ50	Uncharacterized protein	B9J08_004167	2.88889	26	50.4824	14.1985	14.4568	14.3705	14.7401	14.8013	14.6132	14.7327	14.7588	14.8347	0.0572273	14.7468	0.770173	0.868151	-0.376263	14.5301	0.107302	0.390788	-0.43349	14.5587	0.041787	0.173032
A0A2H1A8X9	A0A2H1A8X9	ThiF domain-containing protein	B9J08_000392	10.8889	102	53.3608	16.7898	16.932	16.5826	16.8883	16.0333	16.1266	16.3636	16.4264	16.5239	0.0885395	16.3937	0.737746	0.844169	0.418722	16.5588	0.16196	0.463371	0.330182	16.603	0.0419522	0.17355
A0A2H0ZDV4	A0A2H0ZDV4	Ribonucloprotein	B9J08_005510	2.88889	26	37.7698	17.7976	17.6824	18.9001	17.1005	18.1601	18.4798	19.1461	19.0828	18.6442	1.04423	18.4356	0.0282865	0.173315	0.213218	18.0201	0.665154	0.863048	-0.831009	18.5422	0.0420485	0.173559
A0A2H0ZD47	A0A2H0ZD47	Elongator complex protein 1	B9J08_005220	16	144	49.4215	15.7651	16.3331	15.4908	16.7423	15.0697	15.229	15.0828	15.1887	15.4726	-0.432305	15.4642	0.384518	0.5691	0.182679	15.7717	0.723837	0.892438	0.614985	15.5555	0.042075	0.173559
A0A2H0ZIW9	A0A2H0ZIW9	Rhodanese domain-containing protein	B9J08_004409	5	48	51.6053	14.4912	14.1699	14.4736	14.0062	15.0461	14.9554	14.9293	14.8287	14.7484	0.166224	14.7524	0.625524	0.763882	-0.290993	14.5237	0.418737	0.699276	-0.457217	14.6069	0.0420208	0.173559
A0A2H0ZQ66	A0A2H0ZQ66	Uncharacterized protein	B9J08_003947	5.22222	47	52.0461	16.0758	16.168	15.8915	16.905	16.3298	16.5252	16.3682	16.3236	16.3885	-0.226589	16.4734	0.261081	0.46646	-0.541569	16.3159	0.0334156	0.242157	-0.314981	16.2026	0.042285	0.174252
A0A2H0ZIN5	A0A2H0ZIN5	ATP-dependent RNA helicase HAS1	B9J08_004322	16.2222	164	50.3665	18.1056	18.6243	17.8032	18.5378	17.3038	17.2978	17.4894	17.5798	17.8359	-0.0781079	17.6741	0.832493	0.905831	0.464535	17.9454	0.285357	0.602695	0.542643	17.9064	0.0423236	0.174252
A0A2H0ZN95	A0A2H0ZN95	Peptidase_M3 domain-containing protein	B9J08_003707	21.3333	206	55.5763	20.5218	20.5011	20.7786	20.1468	20.6692	20.5112	20.8188	20.9133	20.8287	0.411216	20.648	0.0350807	0.189796	0.158131	20.5215	0.393382	0.683002	-0.253085	20.7271	0.0423964	0.17433
A0A2H1A1U0	A0A2H1A1U0	ATP-dependent RNA helicase DBP3	B9J08_001363	16.1111	150	50.1601	17.8317	18.1199	17.888	17.8716	17.4776	17.31	17.7055	17.7188	17.5745	0.113156	17.6097	0.531172	0.695152	0.393452	17.7498	0.075724	0.328669	0.280296	17.8064	0.0424243	0.17433
A0A2H0ZYV3	A0A2H0ZYV3	Epimerase domain-containing protein	B9J08_001622	6.11111	66	53.3105	15.1843	14.4471	15.7363	14.9732	16.2098	16.5877	16.3809	15.7579	15.8383	0.0688325	15.958	0.881145	0.939415	-0.800981	15.523	0.170272	0.475199	-0.869814	15.5575	0.0425037	0.17433
A0A2H0ZGC6	A0A2H0ZGC6	GOLD domain-containing protein	B9J08_004717	4	36	52.7473	15.9023	16.1524	15.9425	16.4076	15.5526	15.1959	15.6721	15.6399	15.6941	-0.049951	15.6937	0.881829	0.939415	0.280443	15.8589	0.423876	0.704453	0.330394	15.8339	0.0424953	0.17433
A0A2H0ZHY3	A0A2H0ZHY3	Exocyst complex protein EXO70	B9J08_004869	13.8889	125	49.8989	18.3227	18.3936	17.9717	18.8003	18.0072	18.1577	17.6775	17.8809	18.0148	-0.464002	18.0897	0.0882293	0.284002	-0.0924239	18.2755	0.717121	0.889304	0.371578	18.0435	0.0425614	0.174401
A0A2H1A546	A0A2H1A546	Uncharacterized protein	B9J08_000517	7.33333	66	49.177	20.2174	20.1248	20.0928	20.5344	20.7632	20.7528	19.8953	20.0404	19.8129	-0.767223	20.2998	0.000527547	0.0245595	-0.53845	20.4142	0.00332687	0.0977182	0.228773	20.0306	0.0427736	0.175105
A0A2H1A474	A0A2H1A474	Uncharacterized protein	B9J08_000292	4.11111	51	54.4681	15.2325	15.1872	15.1494	16.286	16.4816	16.1199	15.7275	15.6312	15.3708	-0.719354	15.9362	0.00702295	0.0982531	-1.10618	15.7428	0.000517864	0.0493633	-0.386824	15.3831	0.0428959	0.175108
A0A2H0ZNB1	A0A2H0ZNB1	CULLIN_2 domain-containing protein	B9J08_003411	2.66667	24	33.202	13.1585	13.7189	13.4771	14.4531	13.4798	12.5358	12.8171	11.8951	12.8634	-0.964365	13.0074	0.142494	0.349406	-0.0380513	13.4705	0.94404	0.979003	0.926314	12.9883	0.0428685	0.175108
A0A2H1A539	A0A2H1A539	Uncharacterized protein	B9J08_000521	0.444444	4	20.2318	13.1574	12.3809	13.6383	13.3962	13.1206	10.9171	12.6175	10.6229	11.32	-0.95787	11.9991	0.301507	0.501572	0.580865	12.7684	0.467762	0.73682	1.53873	12.2895	0.0428175	0.175108
A0A2H0ZRM2	A0A2H0ZRM2	Uncharacterized protein	B9J08_001804	1	9	45.797	17.4488	17.8002	16.5946	18.9508	16.7974	16.8225	16.3057	16.5019	16.74	-1.0077	17.0197	0.136361	0.343188	-0.242403	17.4024	0.722205	0.892282	0.7653	16.8985	0.0429387	0.175117
A0A2H1A194	A0A2H1A194	Uncharacterized protein	B9J08_001202	5	45	46.1251	18.9745	19.3424	19.4473	18.8689	19.0911	19.2306	19.7019	19.4449	19.7312	0.562505	19.3448	0.00662711	0.0958543	0.191243	19.1591	0.307928	0.621306	-0.371262	19.4404	0.042996	0.175185
A0A2H1A7Z8	A0A2H1A7Z8	Uncharacterized protein	B9J08_000109	11.6667	108	51.2992	16.1235	16.3385	15.5489	17.0419	15.4892	15.3811	15.3433	15.2097	15.6583	-0.566976	15.6872	0.267097	0.47129	0.0329224	15.9872	0.948642	0.980994	0.599898	15.7037	0.0431036	0.175459
A0A2H0ZWT4	A0A2H0ZWT4	Uncharacterized protein	B9J08_002229	2.22222	20	49.3175	13.8784	14.3532	14.0529	14.3176	13.4977	13.9124	12.3626	13.4949	13.5769	-0.76443	13.527	0.128288	0.333223	0.185582	14.002	0.562667	0.802775	0.950012	13.6198	0.043317	0.176161
A0A2H0ZDM0	A0A2H0ZDM0	Exportin-T	B9J08_005427	10.4444	98	49.6968	15.5657	16.2248	15.2941	16.3873	14.7432	14.8288	14.6164	15.2529	15.0577	-0.344058	15.1477	0.501156	0.670534	0.375118	15.5073	0.48625	0.749167	0.719176	15.3353	0.0433784	0.176245
A0A2H0ZM35	A0A2H0ZM35	Uncharacterized protein	B9J08_003281	8	72	52.2131	16.1104	16.311	16.0639	16.3908	15.9224	15.9695	15.7787	15.9136	15.8171	-0.257768	15.9653	0.210134	0.418882	0.067536	16.128	0.733784	0.895035	0.325304	15.9991	0.0434299	0.176289
A0A2H1A4Y7	A0A2H1A4Y7	acidPPc domain-containing protein	B9J08_001000	2.11111	19	41.7421	13.6999	13.9087	13.3775	15.128	13.6597	13.4928	12.7784	12.9149	13.2295	-1.11924	13.5339	0.0606906	0.239166	-0.431518	13.8778	0.407605	0.690239	0.687719	13.3181	0.0434977	0.176398
A0A2H0ZJF4	A0A2H0ZJF4	Class E vacuolar protein-sorting machinery protein HSE1	B9J08_004240	13.3333	139	51.76	17.1442	17.0943	17.1535	17.7136	17.4128	17.6007	17.3205	17.3688	17.3807	-0.219016	17.4662	0.1287	0.333223	-0.44503	17.3532	0.0143461	0.173235	-0.226014	17.2437	0.0435518	0.176452
A0A2H0ZKP5	A0A2H0ZKP5	RING-type domain-containing protein	B9J08_002793	11.3333	102	54.5289	16.0299	16.3774	15.8993	17.3098	16.0852	16.0794	15.2841	15.7612	15.7608	-0.889435	16.0468	0.0541494	0.227491	-0.389266	16.2968	0.334468	0.641485	0.500169	15.8521	0.0437934	0.176896
A0A2H0ZT73	A0A2H0ZT73	FAD-binding FR-type domain-containing protein	B9J08_003455	1.22222	11	32.7704	12.4936	13.2485	12.2204	12.0139	12.6618	12.3242	12.2878	10.5259	9.8114	-1.45827	11.6042	0.0833931	0.276616	0.320879	12.4937	0.471383	0.7394	1.77915	11.7646	0.0439106	0.176896
A0A2H1A7H5	A0A2H1A7H5	Protein kinase C	B9J08_000288	17.1111	170	48.1634	17.5085	17.9127	17.1976	18.2924	17.2962	17.2672	17.0008	17.0563	17.1757	-0.54101	17.3481	0.111265	0.312135	-0.0790168	17.5791	0.821532	0.925517	0.461993	17.3086	0.0437777	0.176896
A0A2H0ZQG6	A0A2H0ZQG6	H(+)-transporting two-sector ATPase	B9J08_001893	26.2222	343	53.6875	21.2146	21.1248	21.5505	20.3817	21.3908	21.5215	21.708	21.7386	21.4753	0.542598	21.3693	0.127877	0.333219	0.198577	21.1973	0.56054	0.80155	-0.344021	21.4686	0.0438522	0.176896
A0A2H0ZRE3	A0A2H0ZRE3	Asparaginase	B9J08_002764	4	36	44.4255	15.6928	15.3249	16.0922	14.4086	16.1962	16.4773	16.4766	16.2105	16.0839	0.562943	15.9755	0.338823	0.533406	0.00924078	15.6987	0.987563	0.99595	-0.553702	15.9801	0.0438871	0.176896
A0A2H0ZY15	A0A2H0ZY15	Aminopeptidase	B9J08_002233	19.8889	186	48.5745	16.9035	16.9795	16.3795	17.4192	16.2159	15.9188	16.0354	16.3292	16.4219	-0.255792	16.3901	0.543836	0.704948	0.236185	16.6361	0.591351	0.82093	0.491976	16.5082	0.0439478	0.176896
A0A2H1A525	A0A2H1A525	Elongation of fatty acids protein	B9J08_000511	4.66667	45	50.4632	19.2874	20.0334	18.2031	20.3437	17.9299	16.9125	17.9034	18.3263	18.1231	-0.277755	18.2565	0.747242	0.850534	0.779245	18.785	0.432411	0.709956	1.057	18.6461	0.0438618	0.176896
A0A2H0ZYD6	A0A2H0ZYD6	TIP120 domain-containing protein	B9J08_001754	11.5556	109	50.9654	17.2211	17.761	16.8324	18.3406	16.7485	16.7343	16.5063	16.7565	16.7891	-0.590534	16.9792	0.232063	0.439618	-0.00298387	17.273	0.995362	0.998578	0.58755	16.9777	0.0440581	0.17701
A0A2H0ZUB7	A0A2H0ZUB7	Uncharacterized protein	B9J08_003870	6.88889	62	59.2527	18.0324	18.1898	17.9763	18.0189	17.8211	17.5106	17.7993	17.896	17.7702	0.0383277	17.8027	0.814301	0.894821	0.282633	17.9248	0.137952	0.431214	0.244305	17.944	0.0440272	0.17701
A0A2H1A0F5	A0A2H1A0F5	Uncharacterized protein	B9J08_001659	1	9	36.3854	12.0756	12.3649	13.112	13.9172	13.668	13.8547	11.9522	10.9264	10.96	-2.53376	12.5464	0.000652555	0.0274854	-1.29582	13.1654	0.0108999	0.156545	1.23795	11.8985	0.0441367	0.177036
A0A2H1A661	A0A2H1A661	mRNA 3'-end-processing protein YTH1	B9J08_000873	3	27	48.3453	14.9719	14.5666	15.0412	15.1815	14.9242	15.2547	15.3831	15.1688	15.4527	0.214772	15.2275	0.307371	0.505733	-0.260225	14.99	0.281918	0.600657	-0.474997	15.0974	0.0441465	0.177036
A0A2H0ZDS7	A0A2H0ZDS7	Oligosaccharide translocation protein RFT1	B9J08_005484	2	18	45.6302	16.4032	15.738	15.7003	17.0928	15.5073	15.3746	14.6796	15.8143	14.4387	-1.01403	15.4846	0.127405	0.332513	-0.0444259	15.9694	0.931972	0.97458	0.969609	15.4624	0.044303	0.177499
A0A2H0ZDE4	A0A2H0ZDE4	Uncharacterized protein	B9J08_005350	2.22222	27	41.601	15.5263	15.601	15.325	12.0218	14.9065	13.358	14.8817	15.243	14.1119	1.3168	14.0872	0.126654	0.331232	2.05535	14.4564	0.0250633	0.213705	0.73855	15.1148	0.0443695	0.177601
A0A2H0ZGV3	A0A2H0ZGV3	Uncharacterized protein	B9J08_004865	3.77778	44	50.1113	15.9402	16.8247	15.4504	17.5207	15.5641	15.6386	15.1855	15.3627	15.1769	-0.999434	15.7414	0.108407	0.308075	-0.169405	16.1564	0.794333	0.912944	0.83003	15.6567	0.044438	0.177711
A0A2H0ZNT4	A0A2H0ZNT4	Uncharacterized protein	B9J08_003914	1.77778	20	46.9867	14.1469	15.6366	14.0779	16.1874	13.8825	12.9141	12.6425	13.4382	13.9236	-0.993281	13.8314	0.290648	0.492155	0.292438	14.4743	0.756193	0.900557	1.28572	13.9776	0.0445314	0.17792
A0A2H1A1Z2	A0A2H1A1Z2	CENP-C_C domain-containing protein	B9J08_001435	2.22222	20	44.1878	12.9434	12.508	12.4761	12.9181	12.7159	13.0402	11.2167	12.2637	11.0173	-1.39215	12.1953	0.0204273	0.151248	-0.248886	12.7669	0.459874	0.731703	1.14326	12.0709	0.0447571	0.178285
A0A2H1A784	A0A2H1A784	Oleate-induced peroxisomal protein POX18	B9J08_000178	5.22222	54	44.7273	19.3268	19.5445	19.3319	20.2007	19.7159	19.8932	19.7289	19.5421	19.6683	-0.290126	19.7915	0.0973217	0.294623	-0.5355	19.6688	0.0143958	0.173351	-0.245374	19.5238	0.0447878	0.178285
A0A2H0ZWM3	A0A2H0ZWM3	Uncharacterized protein	B9J08_002165	14	142	57.3693	16.7878	16.8575	16.8544	16.8745	16.9122	16.6867	16.5971	16.6432	16.465	-0.256037	16.6965	0.109069	0.308576	0.00876285	16.8289	0.949531	0.981076	0.2648	16.7008	0.0447851	0.178285
A0A2H1A192	A0A2H1A192	Uncharacterized protein	B9J08_001215	5.77778	52	51.3466	16.8915	16.7874	16.7778	17.3298	16.6159	16.6416	16.4229	16.6152	16.5895	-0.319924	16.7025	0.204763	0.412757	-0.0435389	16.8407	0.852362	0.938137	0.276385	16.6807	0.0446833	0.178285
A0A2H0ZMP0	A0A2H0ZMP0	Aldedh domain-containing protein	B9J08_003167	20.5556	264	52.2663	21.142	21.2835	20.9423	21.4952	21.3434	21.4135	20.7993	20.8984	20.8815	-0.557639	21.1385	0.00119777	0.039294	-0.294758	21.27	0.0644464	0.307942	0.262881	20.9912	0.0449037	0.178418
A0A2H0ZID4	A0A2H0ZID4	Protein AF-9 homolog	YAF9	3.44444	40	51.863	16.9426	16.871	16.8837	16.8475	16.909	16.9742	17.156	17.4448	17.0541	0.308026	17.0642	0.0794056	0.27136	-0.0111229	16.9047	0.930631	0.974357	-0.319149	17.0587	0.0448662	0.178418
A0A2H0ZEW3	A0A2H0ZEW3	UBR-type domain-containing protein	B9J08_005477	1	9	43.0273	10.8906	11.6005	12.8052	12.1471	11.929	11.4861	12.8523	13.4654	12.9854	1.24697	12.4775	0.0140664	0.130033	-0.0886075	11.8098	0.886952	0.954897	-1.33558	12.4332	0.0451778	0.178968
A0A2H0ZGH7	A0A2H0ZGH7	U6 snRNA-associated Sm-like protein LSm2	B9J08_005486	4	45	47.9778	18.741	18.6669	18.7478	18.4811	18.6412	18.6625	18.9406	18.8358	19.0201	0.337242	18.7636	0.0200674	0.150396	0.123653	18.6568	0.303747	0.619373	-0.213589	18.8254	0.0451409	0.178968
A0A2H0ZKU8	A0A2H0ZKU8	DNA ligase	B9J08_002845	17	158	56.713	16.5758	16.6434	16.6024	16.5781	16.7134	16.7333	16.2957	16.4589	16.1413	-0.376289	16.4868	0.0426528	0.20602	-0.0677098	16.6411	0.620118	0.838646	0.308579	16.4529	0.0450987	0.178968
A0A2H0ZDR0	A0A2H0ZDR0	HORMA domain-containing protein	B9J08_005136	1.33333	12	43.0463	17.9003	17.9882	17.7505	18.1514	18.0513	18.0398	18.0955	18.6153	18.1198	0.196009	18.1789	0.283306	0.484898	-0.201177	17.9803	0.145062	0.442623	-0.397186	18.0783	0.0452077	0.178968
A0A2H0ZMQ3	A0A2H0ZMQ3	Uncharacterized protein	B9J08_003207	3.33333	30	48.0363	15.2322	15.9196	14.7946	16.1281	14.9952	15.209	14.5112	14.6174	14.6623	-0.847117	15.0205	0.0398993	0.200858	-0.128638	15.3798	0.766193	0.902521	0.71848	14.9562	0.0454603	0.179664
A0A2H0ZWL0	A0A2H0ZWL0	Uncharacterized protein	B9J08_002166	9.11111	87	52.7534	19.6091	20.2316	19.0362	20.2297	18.9242	19.1174	19.0068	18.6559	19.0628	-0.515252	19.1661	0.191376	0.396605	0.20188	19.5247	0.661617	0.861237	0.717132	19.2671	0.0454668	0.179664
A0A2H1A261	A0A2H1A261	SCP2 domain-containing protein	B9J08_001514	3.55556	32	44.4725	16.56	16.4084	16.6711	17.3398	17.5634	18.006	16.9903	16.8744	16.7209	-0.774518	17.2491	0.00745945	0.100459	-1.08987	17.0914	0.00160028	0.0743874	-0.315351	16.7042	0.0457844	0.180025
A0A2H0ZFV5	A0A2H0ZFV5	Uncharacterized protein	B9J08_004558	2.11111	19	42.6953	13.8537	13.3248	13.6885	13.5391	13.6384	13.4847	12.6095	13.1432	12.9976	-0.637341	13.2354	0.0656434	0.250023	0.0682393	13.5882	0.804697	0.917696	0.70558	13.2695	0.0456925	0.180025
A0A2H0ZLN8	A0A2H0ZLN8	ATP synthase subunit d, mitochondrial	B9J08_003146	7.33333	84	42.4592	19.9034	19.8707	20.6777	17.6553	20.263	20.141	21.1114	20.7558	20.4755	1.42778	20.067	0.0856616	0.279906	0.797484	19.7519	0.310218	0.622348	-0.630293	20.4657	0.0457748	0.180025
A0A2H0ZI46	A0A2H0ZI46	MMS1_N domain-containing protein	B9J08_004139	1.66667	15	31.4949	15.2678	15.5433	14.773	16.6035	14.4858	14.9185	13.2383	15.05	13.8126	-1.3023	14.6848	0.108052	0.307973	-0.141288	15.2653	0.813058	0.921203	1.16101	14.6142	0.0457022	0.180025
A0A2H1A7K1	A0A2H1A7K1	Uncharacterized protein	B9J08_001023	3.22222	29	48.6407	15.9655	15.5645	15.8026	16.0645	15.8826	15.7884	16.1392	16.2468	16.0568	0.235788	16.0297	0.180534	0.389305	-0.134307	15.8447	0.486621	0.749167	-0.370095	15.9626	0.0456584	0.180025
A0A2H1A3M0	A0A2H1A3M0	60S ribosomal protein L18-A	B9J08_000090	5.22222	60	45.6291	22.7431	23.1947	22.6252	23.0508	22.1581	22.2959	22.3787	22.3129	22.6193	-0.0645651	22.4693	0.808224	0.890406	0.352761	22.678	0.260253	0.579167	0.417326	22.6457	0.045808	0.180025
A0A2H1A365	A0A2H1A365	Uncharacterized protein	B9J08_000393	5	49	50.5508	17.2475	17.1196	17.2166	17.381	17.5406	17.4161	17.8255	17.2701	17.6268	0.128229	17.51	0.477112	0.646772	-0.251368	17.3202	0.0830611	0.345007	-0.379597	17.3843	0.0459129	0.180274
A0A2H0ZGS1	A0A2H0ZGS1	Patatin-like phospholipase domain-containing protein	B9J08_004858	2.11111	19	48.4423	14.5353	14.8963	13.455	16.1939	13.5771	13.3507	13.136	12.3539	13.7397	-1.29735	13.7252	0.16642	0.372957	-0.0783109	14.3347	0.928224	0.97325	1.21904	13.686	0.0459703	0.180335
A0A2H0ZMH0	A0A2H0ZMH0	NADH-ubiquinone oxidoreductase 49 kDa subunit, mitochondrial	B9J08_003416	12.5556	154	52.5386	19.5114	19.4226	19.3429	17.4089	19.4254	19.4819	19.6785	19.7386	19.5382	0.879721	19.2119	0.161397	0.368855	0.653554	19.0988	0.284613	0.602695	-0.226166	19.5387	0.046048	0.180476
A0A2H0ZFY7	A0A2H0ZFY7	Aldo_ket_red domain-containing protein	B9J08_004583	12.6667	150	49.5847	20.9414	20.6686	20.7972	21.24	21.3641	21.4469	21.1527	21.0523	20.9567	-0.296418	21.2021	0.0365327	0.193108	-0.547937	21.0764	0.00445382	0.112596	-0.251519	20.9282	0.04614	0.18051
A0A2H0ZLJ8	A0A2H0ZLJ8	Uncharacterized protein	B9J08_003082	9.66667	100	50.3785	15.8912	15.9658	15.9459	15.7813	15.7813	15.5044	15.5231	15.2055	15.7802	-0.186094	15.596	0.414534	0.595162	0.245291	15.8117	0.177824	0.483176	0.431385	15.7186	0.0461252	0.18051
A0A2H1A6Z8	A0A2H1A6Z8	Uncharacterized protein	B9J08_000094	2.88889	26	48.5205	13.9546	13.8921	14.506	13.5506	13.7377	14.0678	13.6076	13.5717	12.78	-0.465633	13.5526	0.220457	0.428153	0.332181	13.9515	0.293823	0.610112	0.797814	13.7186	0.0463228	0.180571
A0A2H0ZP78	A0A2H0ZP78	Uncharacterized protein	B9J08_004060	1.33333	12	44.2843	15.5925	16.3871	14.2389	16.4639	13.5761	11.7413	10.1085	12.5494	14.8933	-1.41003	13.2221	0.404786	0.586128	1.47909	14.6666	0.272508	0.590502	2.88912	13.9616	0.0462568	0.180571
A0A2H0ZDQ4	A0A2H0ZDQ4	Protein transporter SEC61 subunit alpha	B9J08_005165	8	76	51.2308	17.8675	18.495	16.9025	19.3671	16.6422	16.2106	16.3851	16.5332	17.2569	-0.68159	17.0658	0.439682	0.616125	0.348359	17.5808	0.706796	0.884877	1.02995	17.24	0.0463152	0.180571
A0A2H0ZCL6	A0A2H0ZCL6	E3 ubiquitin-protein ligase	B9J08_005071	19.8889	186	47.1589	19.5027	19.3463	19.4635	19.4487	19.8221	19.9113	19.6279	19.592	19.7092	-0.0843012	19.6852	0.581373	0.731029	-0.289865	19.5824	0.10552	0.388298	-0.205564	19.5403	0.04622	0.180571
A0A2H0ZC59	A0A2H0ZC59	Mediator of RNA polymerase II transcription subunit 9	MED9	2.11111	19	52.058	16.7079	16.4237	16.7736	17.0753	16.8665	17.1149	17.026	16.8887	16.9447	-0.0657457	16.986	0.633504	0.768297	-0.383797	16.827	0.051807	0.28278	-0.318052	16.7941	0.0463923	0.180679
A0A2H0ZGA2	A0A2H0ZGA2	Ribonucloprotein	B9J08_004689	4.55556	52	48.4282	16.0491	16.3718	16.3263	15.1141	15.3714	14.5782	15.947	15.8943	15.9144	0.897354	15.4699	0.00927508	0.110763	1.22779	15.6351	0.00256168	0.0907716	0.330439	16.0838	0.0469297	0.18143
A0A2H1A7V8	A0A2H1A7V8	JmjC domain-containing protein	B9J08_000421	8.11111	76	47.8412	17.1014	16.9341	17.5322	16.8319	17.4748	17.4488	17.5732	17.7401	17.5031	0.35361	17.4286	0.133307	0.338134	-0.0626213	17.2205	0.809198	0.919601	-0.416231	17.3973	0.0467893	0.18143
A0A2H0ZX54	A0A2H0ZX54	Uncharacterized protein	B9J08_002375	21.4444	229	47.2505	20.7773	20.737	21.1908	19.8777	21.0058	21.1449	21.3243	21.319	21.1074	0.574119	20.9632	0.13804	0.34474	0.225549	20.7889	0.54939	0.794316	-0.348571	21.076	0.0469629	0.18143
A0A2H0ZGH4	A0A2H0ZGH4	Histone H3	B9J08_004754	3	27	43.1668	20.9021	21.2532	20.7369	21.6995	20.3318	20.8629	20.0447	20.1324	20.8966	-0.606812	20.6613	0.173062	0.382654	-0.000675648	20.9644	0.998546	0.999247	0.606136	20.661	0.0468775	0.18143
A0A2H1A731	A0A2H1A731	Alpha-1,3-glucosyltransferase	B9J08_000900	0.555556	5	27.1843	15.9182	13.3088	17.2251	13.3216	12.0879	10.4233	13.9302	13.1634	12.1828	1.14785	12.5182	0.218089	0.426088	3.53975	13.7142	0.0221724	0.202218	2.39191	14.2881	0.0468877	0.18143
A0A2H0ZD55	A0A2H0ZD55	Alkyl transferase	B9J08_005248	1.88889	17	47.9457	17.3953	17.4377	15.4782	17.5793	15.2859	15.3567	15.7476	15.5559	13.4928	-1.14184	15.5031	0.22472	0.432917	0.696432	16.4222	0.420881	0.700874	1.83827	15.8513	0.0467236	0.18143
A0A2H1A002	A0A2H1A002	18S rRNA biogenesis protein RCL1	B9J08_001139	5.66667	51	45.4996	16.1324	16.4907	15.5013	16.6542	15.2437	15.0716	15.1532	15.1906	15.6902	-0.311858	15.5006	0.513732	0.68062	0.384944	15.849	0.457929	0.731313	0.696802	15.693	0.0468338	0.18143
A0A2H0ZE38	A0A2H0ZE38	ATP phosphoribosyltransferase	B9J08_005247	8.88889	91	51.968	19.3737	19.407	19.1935	19.6889	19.4465	19.354	19.5832	19.5931	19.4738	0.0535506	19.5233	0.6743	0.797319	-0.171723	19.4106	0.250469	0.568089	-0.225274	19.4374	0.0468626	0.18143
A0A2H0ZW36	A0A2H0ZW36	Uncharacterized protein	B9J08_001993	7.44444	95	50.9808	20.9577	20.9106	20.9003	20.3193	20.784	20.7139	20.5199	20.8819	20.4151	-8.80917e-05	20.6057	0.999633	0.999864	0.317125	20.7643	0.0798845	0.338902	0.317213	20.7643	0.046936	0.18143
A0A2H1A6M0	A0A2H1A6M0	Uncharacterized protein	B9J08_001036	1	9	47.0717	13.9448	14.0221	13.2848	14.1325	12.2735	11.6952	12.1201	12.9159	13.3117	0.0821662	12.7415	0.911514	0.953905	1.05013	13.2255	0.16622	0.469961	0.967965	13.2666	0.0470729	0.181693
A0A2H0ZFM5	A0A2H0ZFM5	Dilute domain-containing protein	B9J08_004487	7.44444	71	47.1976	17.2376	17.6268	16.9526	18.0268	17.0581	17.0009	16.8034	16.9634	16.6935	-0.541806	17.091	0.113305	0.315603	-0.0895888	17.3171	0.794648	0.912944	0.452217	17.0462	0.0471895	0.181869
A0A2H0ZCX9	A0A2H0ZCX9	Uncharacterized protein	B9J08_005174	5.11111	47	55.7229	16.8582	17.0678	16.7427	17.2768	16.9487	16.849	17.1288	17.3605	17.1352	0.183316	17.1165	0.299133	0.499672	-0.135276	16.9572	0.465848	0.736599	-0.318592	17.0489	0.0472026	0.181869
A0A2H0ZN21	A0A2H0ZN21	Uncharacterized protein	B9J08_003599	12.2222	110	50.1522	19.3138	19.0701	19.4707	18.6923	19.4431	19.3335	19.5864	19.6589	19.4887	0.421715	19.3671	0.0894759	0.285675	0.128598	19.2206	0.597356	0.825039	-0.293117	19.4314	0.0473362	0.182059
A0A2H1A643	A0A2H1A643	Calcium-transporting ATPase	B9J08_000837	10.2222	98	46.5018	18.395	18.7197	18.1411	18.9662	18.2112	18.0213	17.9537	18.0567	18.1172	-0.357035	18.2211	0.20392	0.411746	0.0190199	18.4091	0.949107	0.980994	0.376054	18.2306	0.0473244	0.182059
A0A2H0ZUS5	A0A2H0ZUS5	C2 domain-containing protein	B9J08_004083	2.11111	19	46.2045	15.8085	14.8194	16.1669	16.117	16.0144	16.0179	15.1457	13.1835	14.4069	-1.80438	15.1476	0.00930139	0.110771	-0.451496	15.824	0.248848	0.565896	1.35289	14.9218	0.0475009	0.182305
A0A2H1A7A8	A0A2H1A7A8	GTP-binding protein YchF	B9J08_000223	6.22222	56	53.8044	14.4187	14.3256	14.6788	14.1745	14.0625	14.2523	14.7406	15.1515	14.9602	0.787664	14.5569	0.00989986	0.113264	0.311298	14.3187	0.198764	0.505445	-0.476366	14.7126	0.047762	0.182305
A0A2H0ZWK1	A0A2H0ZWK1	UDENN domain-containing protein	B9J08_002144	6	55	46.6764	15.598	15.8924	15.3142	16.422	15.4825	15.8047	15.0247	15.3074	15.0462	-0.77697	15.5146	0.0297494	0.176944	-0.301514	15.7523	0.347056	0.652882	0.475457	15.3638	0.0476279	0.182305
A0A2H0ZLT4	A0A2H0ZLT4	Conserved oligomeric Golgi complex subunit 6	B9J08_003178	5.66667	51	48.5732	16.8056	16.4849	16.6452	17.3099	17.1347	17.4329	16.9194	16.9304	16.9566	-0.357108	17.114	0.0313517	0.180952	-0.647306	16.9689	0.0054428	0.120215	-0.290198	16.7903	0.047768	0.182305
A0A2H0ZIR2	A0A2H0ZIR2	Pyrimidine 5'-nucleotidase	B9J08_004359	12.3333	119	49.1574	16.702	16.5493	17.2394	15.8766	16.86	16.8244	17.321	17.4014	17.167	0.776118	16.9084	0.0337231	0.187626	0.309911	16.6753	0.385682	0.675021	-0.466206	17.0633	0.0477779	0.182305
A0A2H0ZCB7	A0A2H0ZCB7	Uncharacterized protein	B9J08_004972	11	100	49.7574	14.5347	14.5209	14.5872	14.7449	14.5624	14.4877	14.2137	13.7517	14.1734	-0.552085	14.3223	0.0585688	0.234784	-0.0507622	14.573	0.802072	0.916321	0.501323	14.2969	0.0476378	0.182305
A0A2H0ZNK0	A0A2H0ZNK0	Histone acetyltransferase ESA1	B9J08_003814	6.44444	59	49.5686	16.859	16.8567	16.5914	17.0745	16.6335	16.7628	16.4739	16.0862	16.5519	-0.452964	16.5971	0.0589697	0.235468	-0.0545458	16.7963	0.765138	0.902124	0.398418	16.5698	0.0474676	0.182305
A0A2H0ZLP0	A0A2H0ZLP0	Nop domain-containing protein	B9J08_002827	1.66667	15	38.0611	14.8688	15.1411	14.6206	14.457	14.3202	14.7018	14.0706	14.6638	14.107	-0.212555	14.3867	0.450783	0.625797	0.383796	14.6849	0.15032	0.450967	0.596352	14.5786	0.0477797	0.182305
A0A2H0ZSP0	A0A2H0ZSP0	Uncharacterized protein	B9J08_003275	6.33333	59	49.5813	16.3264	15.9061	16.3884	15.9483	17.0688	17.2491	16.6446	16.9604	16.4329	-0.0761495	16.7173	0.84216	0.913361	-0.548413	16.4812	0.188575	0.498254	-0.472264	16.4431	0.0477637	0.182305
A0A2H0ZKE0	A0A2H0ZKE0	J domain-containing protein	B9J08_002696	5.88889	53	47.2239	17.3423	17.4715	17.3562	17.7439	17.2109	17.4452	17.0659	17.1842	17.1995	-0.316805	17.3083	0.102257	0.299902	-0.0766561	17.4283	0.665102	0.863048	0.240148	17.2699	0.0478581	0.182429
A0A2H1A6A3	A0A2H1A6A3	Uncharacterized protein	B9J08_000580	3.22222	33	46.193	15.7432	16.2336	16.418	16.0191	16.6566	16.6722	17.345	17.0984	16.2456	0.447053	16.6728	0.232694	0.440621	-0.317702	16.2904	0.283263	0.601447	-0.764755	16.514	0.0478965	0.182429
A0A2H0ZLX3	A0A2H0ZLX3	Aminotran_1_2 domain-containing protein	B9J08_003219	7.44444	67	53.7605	17.1171	17.1004	16.9711	17.6151	17.7148	17.7302	17.3514	17.4487	17.197	-0.354315	17.5095	0.0251515	0.165001	-0.623855	17.3748	0.00183377	0.0784889	-0.26954	17.1976	0.0479902	0.182625
A0A2H0ZJN2	A0A2H0ZJN2	Cys-Gly metallodipeptidase DUG1	B9J08_004357	16.7778	227	51.1435	20.3423	20.1908	21.0304	19.4031	20.5932	20.7001	21.1677	20.9934	20.9701	0.811582	20.6379	0.0563373	0.231411	0.289027	20.3767	0.501351	0.762402	-0.522555	20.7825	0.0481325	0.183005
A0A2H0ZFJ8	A0A2H0ZFJ8	Uncharacterized protein	B9J08_005530	11	99	54.1131	16.7307	16.9155	16.2902	17.4085	16.4403	16.3721	16.1361	16.1888	16.3068	-0.529755	16.4754	0.123033	0.326101	-0.0948317	16.6929	0.783794	0.909111	0.434923	16.428	0.0483537	0.183685
A0A2H0ZTX6	A0A2H0ZTX6	Cellulase domain-containing protein	B9J08_003251	7.77778	92	47.2871	20.1169	19.5849	19.7171	22.335	21.6484	22.1203	20.2923	19.9867	20.3293	-1.83183	21.1187	8.55074e-05	0.0124569	-2.22828	20.9205	5.62532e-05	0.0173702	-0.396455	20.0045	0.0485364	0.183726
A0A2H0ZM10	A0A2H0ZM10	Uncharacterized protein	B9J08_003225	13.1111	133	51.9852	18.6886	18.5131	18.781	18.4185	18.7386	18.8546	18.8997	18.951	18.8441	0.227703	18.7844	0.151096	0.360419	-0.00964684	18.6657	0.952875	0.981744	-0.23735	18.7796	0.0485656	0.183726
A0A2H0ZGK9	A0A2H0ZGK9	MFS domain-containing protein	B9J08_004775	0.888889	8	41.054	10.4116	8.14712	9.70256	12.9424	10.75	12.3934	11.0008	11.4347	11.6333	-0.672316	11.6924	0.342237	0.537641	-2.60819	10.7245	0.0265611	0.219969	-1.93587	10.3884	0.0484491	0.183726
A0A2H0ZDB2	A0A2H0ZDB2	AN1-type domain-containing protein	B9J08_004978	1	9	37.9588	14.7043	14.4317	15.6378	14.4919	15.8363	16.0647	15.7379	15.7474	15.5612	0.217918	15.5732	0.623916	0.762993	-0.539676	15.1944	0.335977	0.641497	-0.757594	15.3034	0.0484726	0.183726
A0A2H0ZL44	A0A2H0ZL44	Uncharacterized protein	B9J08_002933	0.888889	8	48.3071	15.9293	14.33	16.0612	11.3505	15.3591	11.3767	12.8214	15.1725	11.5545	0.487364	12.9391	0.736946	0.843479	2.74472	14.0678	0.0574841	0.294785	2.25735	14.3115	0.0485772	0.183726
A0A2H0ZV99	A0A2H0ZV99	Uncharacterized protein	B9J08_002282	1.77778	16	56.6774	13.7215	13.9885	13.4508	13.7644	13.0793	13.0849	13.1445	10.5824	12.6291	-1.19086	12.7141	0.142979	0.349638	0.410705	13.5149	0.248048	0.565303	1.60156	12.9195	0.0487235	0.184119
A0A2H0ZLY2	A0A2H0ZLY2	Uncharacterized protein	B9J08_003223	3.11111	28	45.7632	18.5685	18.9953	17.9953	20.0872	19.4576	19.0945	19.1838	19.3147	18.8917	-0.416317	19.3382	0.167884	0.375071	-1.02668	19.0331	0.0234427	0.205981	-0.61036	18.8249	0.0488606	0.184475
A0A2H0ZVS3	A0A2H0ZVS3	Importin N-terminal domain-containing protein	B9J08_002494	18.5556	192	54.8777	17.9529	18.2757	17.592	18.6073	17.2714	17.249	17.1275	17.5495	17.6269	-0.274616	17.572	0.509887	0.67802	0.230944	17.8247	0.591437	0.82093	0.50556	17.6874	0.0489662	0.184713
A0A2H0ZEC3	A0A2H0ZEC3	Arf-GAP domain-containing protein	B9J08_005024	13.8889	125	50.3197	19.66	19.4168	19.7003	19.274	19.7443	19.5797	19.8209	19.8924	19.7911	0.302123	19.6837	0.0754346	0.263301	0.0597178	19.5625	0.725199	0.893093	-0.242406	19.7136	0.0490499	0.184867
A0A2H0ZIZ3	A0A2H0ZIZ3	ER membrane protein complex subunit 2	B9J08_004394	9.11111	94	50.2863	19.0269	19.1958	18.9997	19.523	19.0405	19.19	18.8473	18.8785	18.8675	-0.386728	19.0578	0.0348148	0.189796	-0.177051	19.1627	0.302244	0.618705	0.209677	18.9693	0.0491169	0.184958
A0A2H0ZNX1	A0A2H0ZNX1	Alcohol dehydrogenase 2	B9J08_003614	3.55556	43	47.3108	22.2346	22.1471	23.2147	20.5785	21.2737	21.2163	21.8278	21.9736	21.8003	0.844387	21.445	0.00568037	0.0905172	1.50929	21.7775	0.00428268	0.110411	0.664904	22.1997	0.0491821	0.185043
A0A2H0ZCQ1	A0A2H0ZCQ1	Uncharacterized protein	B9J08_005102	2	18	47.0367	16.5878	16.1434	15.9979	16.8346	16.1119	16.0854	15.3266	16.0366	15.6546	-0.671353	16.0083	0.0579161	0.23421	-0.100933	16.2935	0.726908	0.893309	0.570419	15.9578	0.0493045	0.185057
A0A2H1A0Z3	A0A2H1A0Z3	MoCF_biosynth domain-containing protein	B9J08_001123	3.44444	38	51.4226	17.0625	16.7725	17.4124	15.7377	18.044	18.4466	17.7164	18.0535	17.2453	0.262318	17.5406	0.723065	0.834085	-0.326971	17.2459	0.658112	0.859263	-0.589288	17.3771	0.0492899	0.185057
A0A2H1A361	A0A2H1A361	Uncharacterized protein	B9J08_000354	8.66667	88	53.1062	20.9989	20.3201	21.3822	21.4708	21.6013	21.5216	21.5923	21.677	21.3219	-0.000813495	21.5308	0.995188	0.997727	-0.630815	21.2158	0.0568265	0.293235	-0.630001	21.2154	0.0493142	0.185057
A0A2H0ZFE5	A0A2H0ZFE5	DNA-directed RNA polymerases I and III subunit RPAC1	B9J08_005010	8.77778	86	55.6606	16.9982	16.8965	17.7315	17.0835	17.3188	17.4707	17.8797	17.7215	17.6489	0.459027	17.5205	0.0190952	0.147408	-0.082275	17.2499	0.758467	0.901044	-0.541302	17.4794	0.0494899	0.185555
A0A2H0ZME5	A0A2H0ZME5	Kinase	B9J08_003090	5.77778	52	50.0775	15.5924	15.268	15.6568	14.4799	14.9286	14.8016	15.3551	14.863	14.6015	0.203122	14.8383	0.482065	0.651119	0.768979	15.1212	0.0117794	0.160638	0.565857	15.2228	0.0495581	0.18565
A0A2H0ZUZ0	A0A2H0ZUZ0	PROTEASOME_ALPHA_1 domain-containing protein	B9J08_002268	6.33333	81	50.8869	19.0373	18.9655	19.3936	18.2321	19.3576	19.4471	19.4275	19.8111	19.35	0.517254	19.2709	0.181194	0.389315	0.119868	19.0722	0.740149	0.896013	-0.397386	19.3308	0.0496176	0.185712
A0A2H1A136	A0A2H1A136	Uncharacterized protein	B9J08_001165	3.22222	29	46.7488	14.0795	15.9177	14.3869	16.6458	14.0837	14.2753	14.1691	13.0399	13.2914	-1.50146	14.2509	0.0872964	0.282683	-0.206873	14.8981	0.809655	0.919624	1.29458	14.1474	0.049783	0.186009
A0A2H0ZKR5	A0A2H0ZKR5	Isocitrate dehydrogenase [NAD] subunit, mitochondrial	B9J08_002770	15.8889	197	51.5092	22.4495	22.4623	22.5868	22.1659	22.648	22.8136	22.7424	22.8406	22.6188	0.191402	22.6382	0.359262	0.551029	-0.0429287	22.521	0.830857	0.929554	-0.234331	22.6167	0.0497692	0.186009
A0A2H0ZM24	A0A2H0ZM24	Plus3 domain-containing protein	B9J08_003287	9.33333	98	48.8974	17.6419	17.3591	17.7547	17.7475	17.6753	17.6266	17.8957	17.8204	17.9384	0.201707	17.784	0.102829	0.30044	-0.0979127	17.6342	0.525405	0.779453	-0.29962	17.735	0.0498664	0.186159
A0A2H0ZVL4	A0A2H0ZVL4	Uncharacterized protein	B9J08_002475	4.44444	40	47.9638	14.082	14.5853	13.4225	15.0911	13.7674	13.8402	13.4041	12.3637	13.3011	-1.20994	13.6279	0.0474848	0.215201	-0.202944	14.1314	0.688761	0.874453	1.007	13.5265	0.0500762	0.186756
A0A2H0ZEB8	A0A2H0ZEB8	Uncharacterized protein	B9J08_005343	5	45	49.6338	16.139	16.3517	15.7869	16.3618	15.9794	15.9881	15.7628	15.7251	15.2076	-0.544602	15.8375	0.0501842	0.220027	-0.0172297	16.1011	0.938478	0.976244	0.527372	15.8288	0.0501559	0.186756
A0A2H1A578	A0A2H1A578	ATPase_AAA_core domain-containing protein	B9J08_000534	0.888889	8	29.8642	12.3813	12.2631	10.7848	12.4906	16.1063	13.1713	15.0649	14.5701	12.014	-0.0397075	13.9029	0.974325	0.986931	-2.11297	12.8662	0.0824633	0.343902	-2.07326	12.8464	0.050148	0.186756
A0A2H1A666	A0A2H1A666	Conserved oligomeric Golgi complex subunit 4	B9J08_000872	10.7778	97	53.7611	17.2937	17.5207	17.1454	17.4805	16.9934	16.9093	16.7829	17.0971	17.0474	-0.151908	17.0518	0.466787	0.637171	0.192211	17.2238	0.377307	0.67091	0.34412	17.1479	0.0502283	0.186865
A0A2H0ZGV2	A0A2H0ZGV2	mRNA-capping enzyme subunit alpha	B9J08_004874	11.8889	108	54.2232	17.8915	17.934	18.1145	17.6584	18.1515	18.3218	18.2489	18.2199	18.1629	0.166687	18.1272	0.403046	0.585079	-0.0639113	18.0119	0.757434	0.901042	-0.230598	18.0953	0.0505122	0.18776
A0A2H0ZL27	A0A2H0ZL27	Actin-like protein ARP6	B9J08_002894	4.22222	38	53.267	16.1092	15.6179	16.2076	15.1471	16.4873	16.5032	16.5993	16.3841	16.3054	0.383745	16.2377	0.359705	0.551029	-0.0676272	16.0121	0.875256	0.950686	-0.451373	16.2039	0.0505739	0.187827
A0A2H0ZNE7	A0A2H0ZNE7	Uncharacterized protein	B9J08_003443	4.11111	37	55.2376	17.9929	18.0761	17.7191	18.1456	17.8637	17.9993	17.5774	17.7701	17.4944	-0.388928	17.8084	0.0262364	0.169031	-0.0735438	17.9661	0.640633	0.849787	0.315384	17.7716	0.050718	0.187878
A0A2H0ZE91	A0A2H0ZE91	PKS_ER domain-containing protein	B9J08_005027	8.77778	88	52.1475	18.2963	18.1986	18.6209	18.8148	18.2517	18.6763	18.7813	18.5884	18.6823	0.10304	18.6325	0.562514	0.718532	-0.209	18.4764	0.329003	0.636367	-0.31204	18.528	0.0507027	0.187878
A0A2H1A7K3	A0A2H1A7K3	RNase_PH domain-containing protein	B9J08_000311	4.66667	51	49.7612	16.1636	16.2267	15.9183	16.7338	15.6636	15.0522	15.5385	15.5626	15.9685	-0.126642	15.7532	0.779407	0.873729	0.286341	15.9597	0.525239	0.779453	0.412984	15.8964	0.0506367	0.187878
A0A2H0ZN08	A0A2H0ZN08	Protein STU1	B9J08_003589	39.4444	370	52.1365	18.1912	18.5288	17.9847	18.5684	17.6669	17.5828	17.6856	17.8456	18.0134	-0.0911704	17.8938	0.755757	0.857517	0.295514	18.0871	0.364142	0.66131	0.386684	18.0416	0.0510038	0.188775
A0A2H0ZFK9	A0A2H0ZFK9	Protein kinase domain-containing protein	B9J08_005567	6.22222	62	50.4878	16.0716	16.4457	15.6075	16.5498	15.7723	15.5123	14.6848	15.6032	15.5572	-0.663083	15.6133	0.126071	0.330678	0.0967752	15.9932	0.788815	0.910074	0.759858	15.6617	0.0511548	0.189011
A0A2H0ZFU0	A0A2H0ZFU0	Very-long-chain (3R)-3-hydroxyacyl-CoA dehydratase	B9J08_004542	1.11111	10	38.4366	13.5205	13.5045	13.0726	14.7657	12.7867	10.8843	11.9811	12.347	13.0893	-0.339781	12.6423	0.739401	0.844723	0.553626	13.089	0.578765	0.814188	0.893407	12.9191	0.0511115	0.189011
A0A2H0ZXR3	A0A2H0ZXR3	Aldolase_II domain-containing protein	B9J08_001545	6.66667	67	54.1494	16.5149	15.8154	16.22	16.9834	16.7838	17.1139	15.9969	15.4339	14.9146	-1.51188	16.2044	0.00181582	0.0503314	-0.776915	16.5719	0.0115011	0.159229	0.73497	15.816	0.051244	0.189178
A0A2H1A5W2	A0A2H1A5W2	Uncharacterized protein	B9J08_000769	2.66667	24	38.961	14.0629	14.1436	14.0028	14.5012	14.0192	13.7442	13.6222	13.5902	13.5844	-0.489272	13.8436	0.133011	0.337842	-0.0184503	14.079	0.948296	0.980994	0.470822	13.8344	0.0513312	0.189339
A0A2H0ZRL8	A0A2H0ZRL8	ABC1 domain-containing protein	B9J08_002926	6	58	44.3471	17.5939	17.6098	17.0427	18.2487	17.2217	17.2802	16.9187	16.8741	17.1604	-0.599132	17.284	0.086731	0.281696	-0.168111	17.4995	0.623519	0.839786	0.431021	17.1999	0.0518517	0.191071
A0A2H1A3T9	A0A2H1A3T9	Leukotriene A(4) hydrolase	B9J08_000602	14.7778	142	49.1294	18.9034	18.926	19.142	18.731	19.3769	19.2974	19.4003	19.2636	19.1104	0.123022	19.1966	0.552874	0.711756	-0.144618	19.0628	0.494576	0.755647	-0.26764	19.1243	0.0518893	0.191071
A0A2H1A7I7	A0A2H1A7I7	Uncharacterized protein	B9J08_000291	16.5556	165	49.563	18.1499	18.5518	17.8032	19.0709	17.8845	17.9422	17.532	17.8021	17.7795	-0.594726	18.0019	0.120004	0.321926	-0.130917	18.2338	0.7352	0.895035	0.463809	17.9364	0.0520761	0.191433
A0A2H0ZMD1	A0A2H0ZMD1	Protein transport protein SEC31	B9J08_003396	39.7778	422	53.6594	20.2303	19.9714	20.2315	20.0465	20.2782	20.2591	20.4546	20.4156	20.296	0.194092	20.2917	0.130942	0.335344	-0.0502239	20.1695	0.716038	0.888745	-0.244316	20.2665	0.0520662	0.191433
A0A2H1A231	A0A2H1A231	Uncharacterized protein	B9J08_001487	4.11111	37	38.4096	15.7115	16.1655	15.8684	16.3583	16.0132	15.971	14.8136	13.7786	15.785	-1.32178	15.4533	0.0362979	0.192771	-0.199036	16.0147	0.356512	0.657595	1.12274	15.3538	0.0521673	0.191605
A0A2H0ZI85	A0A2H0ZI85	Uncharacterized protein	B9J08_004151	19.6667	187	50.519	17.6291	18.131	17.1792	18.5653	17.3048	17.2563	16.9279	17.1492	17.1864	-0.620965	17.3983	0.136591	0.343482	-0.062371	17.6776	0.88746	0.955064	0.558594	17.3671	0.0523608	0.191827
A0A2H0ZLH7	A0A2H0ZLH7	Uncharacterized protein	B9J08_003048	20.3333	190	59.2527	17.2212	17.586	17.0566	17.6915	16.9066	17.0203	16.8144	16.9652	16.9797	-0.286332	17.063	0.25486	0.461566	0.0818081	17.247	0.762683	0.901697	0.36814	17.1039	0.0523472	0.191827
A0A2H0ZMJ0	A0A2H0ZMJ0	Histone-lysine N-methyltransferase, H3 lysine-36 specific	B9J08_003450	10.4444	102	52.4097	17.1339	16.8709	16.8675	17.1769	17.0483	17.2928	17.3791	17.4867	17.0634	0.137054	17.2412	0.416585	0.596437	-0.215239	17.065	0.190998	0.499987	-0.352293	17.1336	0.0523196	0.191827
A0A2H0ZHV8	A0A2H0ZHV8	Mitochondrial escape protein 2	B9J08_004849	22.8889	216	55.1977	18.3597	18.7804	18.1509	19.1299	18.4776	18.5616	17.8898	17.893	18.2179	-0.722775	18.3616	0.0121025	0.123686	-0.292671	18.5767	0.272279	0.590502	0.430103	18.2153	0.0525552	0.19237
A0A2H1A5K5	A0A2H1A5K5	Uncharacterized protein	B9J08_000660	0.888889	8	40.8318	13.6436	11.7977	13.3946	13.883	14.928	14.7212	14.7612	13.9141	13.9493	-0.302517	14.3595	0.467509	0.637712	-1.56542	13.728	0.0336831	0.242283	-1.26291	13.5768	0.0525979	0.19237
A0A2H0ZI99	A0A2H0ZI99	MHD domain-containing protein	B9J08_004196	3.22222	29	45.8106	17.4956	17.8159	16.644	18.6619	16.4028	16.7319	16.2791	16.4849	16.9277	-0.701625	16.9147	0.280884	0.482999	0.0529449	17.292	0.936909	0.976244	0.75457	16.9412	0.0526572	0.192424
A0A2H0ZM08	A0A2H0ZM08	Mediator of RNA polymerase II transcription subunit 14	B9J08_002941	5.88889	53	49.5379	14.9934	15.1711	14.292	16.083	14.7243	14.5601	13.7839	13.9012	14.5257	-1.05224	14.5963	0.0631502	0.245502	-0.303627	14.9707	0.545512	0.792156	0.748615	14.4445	0.0528391	0.192437
A0A2H0ZN46	A0A2H0ZN46	Mediator of RNA polymerase II transcription subunit 17	MED17	9.77778	89	52.874	16.4096	16.8472	16.1545	16.9366	16.3079	16.0327	16.1301	15.8215	16.0368	-0.429626	16.211	0.148599	0.357282	0.0446276	16.4481	0.885708	0.954366	0.474253	16.2333	0.0528079	0.192437
A0A2H1A828	A0A2H1A828	Uncharacterized protein	B9J08_000491	2.22222	20	45.784	15.4881	15.6909	15.2549	14.5341	14.8827	14.8827	14.8418	15.3148	14.8042	0.220475	14.8767	0.388613	0.571614	0.7115	15.1222	0.0150527	0.176828	0.491025	15.2325	0.0528302	0.192437
A0A2H0ZW22	A0A2H0ZW22	PROTEASOME_ALPHA_1 domain-containing protein	B9J08_002568	7.22222	74	51.6825	21.3495	21.305	21.4155	21.6319	21.5087	21.6183	21.5387	21.6826	21.4788	-0.0196125	21.5765	0.863157	0.926767	-0.229641	21.4715	0.074632	0.327317	-0.210029	21.4617	0.0527846	0.192437
A0A2H1A1M0	A0A2H1A1M0	Uncharacterized protein	B9J08_001320	1.11111	10	46.7223	14.6867	14.9795	14.0996	14.3874	14.736	14.8901	15.1227	15.1836	15.2102	0.50099	14.9217	0.0538595	0.226935	-0.0826148	14.6299	0.792377	0.912235	-0.583605	14.8804	0.0530936	0.193202
A0A2H1A268	A0A2H1A268	Uncharacterized protein	B9J08_001509	1.66667	15	49.9658	14.701	14.5848	14.8201	15.3482	15.3097	14.9606	15.0313	15.1801	15.0268	-0.126751	15.1428	0.541914	0.703301	-0.504212	14.9541	0.0466126	0.268825	-0.377461	14.8907	0.0532637	0.193658
A0A2H0ZGK2	A0A2H0ZGK2	DUF2433 domain-containing protein	B9J08_004788	11.7778	110	49.9698	18.178	18.3966	17.8249	18.6224	18.1539	18.1554	17.5434	17.8285	17.8418	-0.572699	18.0242	0.0160141	0.136937	-0.177416	18.2219	0.428429	0.707151	0.395283	17.9355	0.0535389	0.193798
A0A2H1A1W4	A0A2H1A1W4	B30.2/SPRY domain-containing protein	B9J08_001417	2	18	38.1017	15.7991	15.8168	15.1933	16.3689	15.6101	15.6731	15.2492	15.0428	15.0238	-0.778734	15.4947	0.0208413	0.151776	-0.280964	15.7435	0.374277	0.668872	0.49777	15.3542	0.0534673	0.193798
A0A2H1A478	A0A2H1A478	Uncharacterized protein	B9J08_000724	2.55556	23	46.7476	14.6698	13.2683	14.6704	15.617	16.08	15.6273	15.0254	15.4717	14.9889	-0.61278	15.4684	0.0370292	0.193906	-1.57195	14.9888	0.010014	0.150314	-0.959171	14.6824	0.0534844	0.193798
A0A2H1A633	A0A2H1A633	BED-type domain-containing protein	B9J08_000825	2.66667	24	50.5338	14.2153	14.4082	14.1681	15.5632	14.8325	15.1995	14.5686	14.6745	14.8396	-0.504197	14.9463	0.0878114	0.283306	-0.93454	14.7312	0.00949329	0.147916	-0.430343	14.4791	0.0534805	0.193798
A0A2H1A6V1	A0A2H1A6V1	ISWI chromatin-remodeling complex ATPase ISW2	B9J08_000045	8.55556	77	44.6552	15.3902	15.7382	14.8685	16.3456	15.0706	14.8541	14.889	14.6591	14.7176	-0.668217	15.0893	0.153558	0.361832	-0.0911039	15.3779	0.847081	0.936188	0.577113	15.0438	0.053464	0.193798
A0A2H0ZP23	A0A2H0ZP23	Uncharacterized protein	B9J08_003986	5.88889	62	48.0663	18.5012	18.565	18.6603	18.4156	18.8261	18.9221	18.8089	18.7243	18.7908	0.053385	18.7479	0.740639	0.84569	-0.145744	18.6484	0.404929	0.689176	-0.199129	18.6751	0.0535714	0.193798
A0A2H0ZG04	A0A2H0ZG04	Uncharacterized protein	B9J08_004598	7.55556	68	50.9621	20.4304	20.4147	20.1361	21.0513	20.4474	19.9946	19.9955	20.2135	19.9011	-0.461078	20.2672	0.136386	0.343188	-0.170694	20.4124	0.55674	0.79982	0.290384	20.1819	0.0537067	0.194112
A0A2H0ZXR8	A0A2H0ZXR8	Post-GPI attachment to proteins factor 3	B9J08_001544	2.55556	23	47.4445	14.1015	14.7503	13.7134	15.7266	13.6643	13.0745	13.027	12.8351	13.9038	-0.899833	13.7052	0.262612	0.467767	0.0332616	14.1718	0.964572	0.985268	0.933094	13.7219	0.0537478	0.194112
A0A2H0ZRM8	A0A2H0ZRM8	M20_dimer domain-containing protein	B9J08_001833	7.33333	74	44.3747	16.023	16.3206	15.7971	16.6088	15.8042	16.0052	15.4926	15.4799	15.8423	-0.53444	15.8722	0.0808766	0.273362	-0.0924968	16.0931	0.739751	0.895911	0.441943	15.8259	0.0538249	0.194228
A0A2H0ZIP1	A0A2H0ZIP1	Alcohol dehydrogenase 1	B9J08_004331	8.88889	103	54.7183	23.4655	23.6255	24.2962	21.6529	22.5785	22.6838	23.0637	23.3269	23.4026	0.959322	22.7847	0.0161516	0.137026	1.49064	23.0504	0.00510609	0.117668	0.531321	23.5301	0.0539097	0.194372
A0A2H0ZPS7	A0A2H0ZPS7	Uncharacterized protein	B9J08_002084	4.44444	40	50.0256	15.9357	15.3562	15.3624	16.1849	15.7986	16.0543	15.8691	16.1096	16.0591	5.55279e-06	16.0126	0.999975	0.999975	-0.461165	15.782	0.0897142	0.360101	-0.461171	15.782	0.0542467	0.195424
A0A2H0ZMM1	A0A2H0ZMM1	Flavoprotein domain-containing protein	B9J08_003489	5.88889	53	49.2892	16.9509	16.5633	17.3695	16.0515	16.1975	16.0829	16.5738	16.54	16.2299	0.337285	16.2793	0.076722	0.265761	0.850581	16.5359	0.00917807	0.145683	0.513296	16.7046	0.0547832	0.196701
A0A2H0ZXZ2	A0A2H0ZXZ2	Cell division cycle protein 123	B9J08_002213	6.22222	60	54.4527	16.5606	16.9146	16.8227	16.278	16.9412	16.9606	17.2508	17.1048	16.9366	0.370843	16.912	0.146937	0.354978	0.0394102	16.7463	0.871202	0.949115	-0.331433	16.9317	0.0547163	0.196701
A0A2H0ZCH6	A0A2H0ZCH6	Uncharacterized protein	B9J08_005028	6.77778	68	49.1379	16.3177	16.396	16.4246	15.7166	16.0201	15.9286	16.1699	16.1111	16.078	0.231232	16.004	0.185604	0.391648	0.491004	16.1339	0.0182571	0.191566	0.259772	16.2495	0.0547489	0.196701
A0A2H0ZDJ0	A0A2H0ZDJ0	Uncharacterized protein	B9J08_005392	3	27	42.6125	15.4431	14.5143	15.6965	15.8911	15.9423	15.903	15.8793	15.746	16.3876	0.0921709	15.9582	0.673463	0.796983	-0.694203	15.5651	0.0754917	0.328321	-0.786374	15.6111	0.0547698	0.196701
A0A2H1A5J1	A0A2H1A5J1	Uncharacterized protein	B9J08_000654	14.7778	164	48.743	19.3239	19.5221	19.5898	19.0348	19.2882	19.0904	19.0879	19.306	19.286	0.0888143	19.1822	0.487256	0.656815	0.340774	19.3082	0.0389628	0.252817	0.25196	19.3526	0.0550575	0.197521
A0A2H0ZY43	A0A2H0ZY43	Uncharacterized protein	B9J08_001664	2.33333	21	50.3073	13.3501	14.9113	13.8667	15.4573	13.8134	14.5759	12.811	13.1637	13.2055	-1.55545	13.8378	0.0127574	0.124814	-0.572855	14.3291	0.348956	0.654072	0.982599	13.5514	0.0551921	0.197712
A0A2H1A5P7	A0A2H1A5P7	JmjC domain-containing histone demethylation protein 1	B9J08_000688	2.77778	25	35.8175	10.2364	9.72159	10.5453	9.64929	10.4228	11.022	11.1148	12.1316	11.3631	1.1718	10.9506	0.0892352	0.285675	-0.196955	10.2662	0.77993	0.905896	-1.36876	10.8521	0.0552022	0.197712
A0A2H1A797	A0A2H1A797	Uncharacterized protein	B9J08_000196	13.6667	132	52.5351	17.8453	18.0883	17.6094	18.4283	17.7621	17.6747	17.3688	17.1757	17.7236	-0.532321	17.6889	0.075431	0.263301	-0.107394	17.9014	0.675425	0.868747	0.424927	17.6352	0.0552555	0.19774
A0A2H1A1W7	A0A2H1A1W7	Isopentenyl-diphosphate Delta-isomerase	B9J08_001421	6.66667	73	52.4945	17.7224	17.5905	17.7992	16.4169	17.1268	16.6047	17.5498	17.4168	17.4409	0.753032	17.0927	0.00956737	0.112122	0.987923	17.2101	0.00308537	0.0959572	0.234892	17.5866	0.0554714	0.197747
A0A2H0ZNM9	A0A2H0ZNM9	Mediator of RNA polymerase II transcription subunit 13	B9J08_003858	5.22222	47	55.2248	14.3091	14.6693	14.7894	15.4205	14.9393	14.3619	13.8225	14.3874	13.8024	-0.90313	14.4557	0.0390696	0.198792	-0.317984	14.7482	0.363575	0.661023	0.585146	14.2967	0.0554556	0.197747
A0A2H0ZWD0	A0A2H0ZWD0	Uncharacterized protein	B9J08_002096	2	18	38.9776	14.5767	14.7457	14.8574	14.6819	14.4233	14.044	14.7496	12.8948	13.1858	-0.772992	13.9966	0.192144	0.397815	0.34352	14.5548	0.210142	0.522263	1.11651	14.1683	0.0554563	0.197747
A0A2H1A6H4	A0A2H1A6H4	Uncharacterized protein	B9J08_000985	2.11111	19	36.3454	17.68	17.5234	18.3842	18.6372	18.2296	15.9218	16.2015	17.8426	15.4034	-1.11373	17.0393	0.257285	0.463205	0.26633	17.7294	0.723868	0.892438	1.38006	17.1725	0.0554863	0.197747
A0A2H1A175	A0A2H1A175	Uncharacterized protein	B9J08_001199	1.33333	12	36.4195	15.3759	15.5087	15.8103	15.5206	15.8547	16.0845	16.1018	15.9671	15.7999	0.136299	15.8881	0.527565	0.691949	-0.25497	15.6925	0.292714	0.609151	-0.391269	15.7606	0.0553874	0.197747
A0A2H0ZGR6	A0A2H0ZGR6	U3 small nucleolar RNA-associated protein 25	B9J08_004566	11.2222	101	53.4074	17.4297	17.8715	16.9228	17.7592	16.5783	16.6974	16.7073	16.989	16.8747	-0.154602	16.9343	0.652502	0.781369	0.396392	17.2098	0.347965	0.654023	0.550994	17.1325	0.055562	0.197854
A0A2H0ZI68	A0A2H0ZI68	Uncharacterized protein	B9J08_004159	3.33333	30	49.654	17.6282	17.4836	17.5752	15.9109	17.056	16.9923	17.0569	17.5219	16.7587	0.459417	16.8828	0.252167	0.459578	0.909272	17.1077	0.0291233	0.227257	0.449855	17.3374	0.0559681	0.199136
A0A2H0ZNK8	A0A2H0ZNK8	N-acetylglucosamine-6-phosphate deacetylase	B9J08_003838	2	18	36.3202	19.1192	17.2584	18.1473	16.3264	17.6035	17.7158	17.6655	16.8469	16.6665	-0.155611	17.1374	0.73869	0.84458	0.95973	17.6951	0.142492	0.439054	1.11534	17.6173	0.0563663	0.200223
A0A2H0ZUG8	A0A2H0ZUG8	Uncharacterized protein	B9J08_003987	3.55556	37	46.4751	19.9505	19.3877	18.8251	19.1635	18.6	18.4205	18.3446	18.9313	18.841	-0.0223464	18.7168	0.930891	0.962738	0.659775	19.0579	0.0922529	0.363332	0.682122	19.0467	0.0563641	0.200223
A0A2H0ZE19	A0A2H0ZE19	FK506-binding protein	B9J08_004959	13.7778	162	49.7033	20.9879	21.0205	21.0551	20.9656	20.4714	20.4641	21.1244	21.3299	21.2042	0.585818	20.9266	0.0117574	0.123068	0.38749	20.8274	0.0562614	0.292681	-0.198328	21.1203	0.0565122	0.200412
A0A2H1A6Q2	A0A2H1A6Q2	Arginine--tRNA ligase	B9J08_001049	25.1111	278	48.9554	20.7502	21.0308	20.7205	20.8388	20.3265	20.4104	20.4277	20.6444	20.6241	0.0401429	20.5453	0.81397	0.894684	0.308614	20.6795	0.132609	0.424645	0.268471	20.6996	0.0565023	0.200412
A0A2H0ZP73	A0A2H0ZP73	Sugar phosphate phosphatase	B9J08_003993	17.1111	173	58.0773	19.8193	19.6787	19.8219	20.1451	20.0352	20.0857	20.0359	19.9537	19.9118	-0.121499	20.0279	0.244004	0.4533	-0.315304	19.931	0.0231819	0.205854	-0.193805	19.8702	0.0565933	0.200535
A0A2H0ZHR9	A0A2H0ZHR9	Glucose-6-phosphate 1-dehydrogenase	B9J08_004550	23.6667	237	53.7476	20.4781	20.6287	20.4513	20.8253	20.7458	20.7278	20.3237	20.2891	20.3663	-0.439944	20.5463	0.00276498	0.0619326	-0.246938	20.6428	0.0613372	0.301698	0.193006	20.4229	0.0567248	0.200836
A0A2H0ZLZ7	A0A2H0ZLZ7	Zn(2)-C6 fungal-type domain-containing protein	B9J08_002930	2.44444	22	45.0479	14.794	14.6486	14.8195	14.736	15.3679	15.0149	13.9481	13.8627	14.6641	-0.881311	14.599	0.028911	0.174243	-0.285589	14.8968	0.258411	0.578076	0.595722	14.4562	0.0568945	0.201097
A0A2H0ZZ90	A0A2H0ZZ90	DUF676 domain-containing protein	B9J08_001405	1.22222	11	46.2233	13.816	13.8472	13.8083	14.8192	14.4701	14.5435	14.3022	14.2484	14.2065	-0.358596	14.4317	0.140942	0.348487	-0.787132	14.2174	0.0102759	0.152839	-0.428536	14.0381	0.0569379	0.201097
A0A2H0ZC53	A0A2H0ZC53	Mitochondrial pyruvate carrier	B9J08_004912	3	27	48.341	16.9003	17.1637	16.2247	17.6018	16.516	15.8195	16.1637	16.0621	16.3571	-0.451468	16.42	0.341264	0.536467	0.117159	16.7043	0.818431	0.923779	0.568627	16.4786	0.0568755	0.201097
A0A2H1A622	A0A2H1A622	Actin-related protein 2/3 complex subunit	B9J08_000803	13.3333	140	48.3365	20.1	20.1456	19.9722	20.1342	20.1359	19.9746	19.9239	19.8398	19.8818	-0.19976	19.9817	0.0860632	0.280794	-0.00900051	20.0771	0.93853	0.976244	0.19076	19.9772	0.0570901	0.201272
A0A2H0ZXI8	A0A2H0ZXI8	Ubiquitin-conjugating enzyme variant MMS2	B9J08_002502	4.33333	49	49.95	18.2154	17.7961	17.8925	19.1555	18.4822	18.2718	18.4845	18.1375	18.2956	-0.330644	18.4712	0.224278	0.432643	-0.668539	18.3022	0.0398463	0.254816	-0.337895	18.1369	0.0571273	0.201272
A0A2H0ZDE8	A0A2H0ZDE8	Uncharacterized protein	B9J08_005359	3.22222	29	49.4672	15.6631	14.7246	15.779	15.4912	16.947	16.8629	16.6325	16.0644	15.8082	-0.265281	16.301	0.570612	0.724542	-1.04481	15.9113	0.0734325	0.32582	-0.779528	15.7786	0.057119	0.201272
A0A2H0ZL36	A0A2H0ZL36	HTH APSES-type domain-containing protein	B9J08_002912	15.5556	148	55.6548	17.1371	17.2324	16.7192	17.9171	17.1624	17.1512	16.5484	16.6448	16.7776	-0.7533	17.0336	0.0179902	0.142539	-0.380669	17.2199	0.199614	0.507009	0.37263	16.8433	0.0572744	0.201521
A0A2H0ZMV0	A0A2H0ZMV0	DUF1708 domain-containing protein	B9J08_003230	2.11111	19	47.2315	15.3916	14.8104	14.8522	15.6131	14.8366	15.0618	14.6597	14.5695	13.9392	-0.78101	14.78	0.0460237	0.212202	-0.152453	15.0943	0.617098	0.836799	0.628556	14.7038	0.0572911	0.201521
A0A2H0ZY85	A0A2H0ZY85	AAA_16 domain-containing protein	B9J08_001692	4.22222	38	48.9976	15.1051	15.2467	14.6739	15.5701	14.8217	14.4257	14.4291	14.63	14.5471	-0.403782	14.7373	0.261186	0.46646	0.0694093	14.9739	0.847791	0.936621	0.473191	14.772	0.0575042	0.202106
A0A2H0ZP33	A0A2H0ZP33	Uncharacterized protein	B9J08_003997	1.77778	25	43.1636	14.863	15.0243	14.7689	15.601	14.5152	14.6433	14.318	14.6223	14.4854	-0.444613	14.6975	0.232833	0.44069	-0.0344325	14.9026	0.920106	0.968969	0.410181	14.6803	0.0575684	0.202167
A0A2H0ZW63	A0A2H0ZW63	Nucleolar complex-associated protein 3	B9J08_002348	8.88889	83	50.2375	15.2217	15.7706	14.9911	15.3362	14.2867	14.1978	14.7543	14.7573	14.8937	0.194893	14.7043	0.593285	0.740835	0.720923	14.9674	0.109885	0.39422	0.52603	15.0648	0.0576288	0.202215
A0A2H0ZYF1	A0A2H0ZYF1	Uncharacterized protein	B9J08_001780	17.1111	157	51.1376	17.6572	17.7441	17.6584	17.6233	17.4946	17.7069	17.4152	17.5033	17.5196	-0.128912	17.5438	0.306286	0.505476	0.0782755	17.6474	0.537624	0.786781	0.207188	17.5829	0.0579364	0.20313
A0A2H1A7G2	A0A2H1A7G2	Arrestin_N domain-containing protein	B9J08_001032	1.88889	17	40.2695	14.3196	13.592	14.2018	15.7828	14.184	14.0952	11.8564	12.0152	14.0432	-2.04909	13.6628	0.0326239	0.183605	-0.649534	14.3626	0.251856	0.56974	1.39955	13.338	0.0579985	0.203139
A0A2H0ZL66	A0A2H0ZL66	Uncharacterized protein	B9J08_002934	1.22222	11	39.0467	17.3089	17.0328	17.4097	16.4174	16.7516	16.5423	17.0638	16.9427	16.7794	0.358206	16.7495	0.0582952	0.23421	0.679994	16.9104	0.00631608	0.121341	0.321788	17.0895	0.0580376	0.203139
A0A2H0ZMB2	A0A2H0ZMB2	Histone H3	B9J08_002072	2	18	39.063	15.0572	15.2095	14.2568	16.1831	14.1731	14.8926	13.7283	14.2869	14.331	-0.967531	14.5992	0.115157	0.316681	-0.241784	14.962	0.678087	0.870607	0.725748	14.4783	0.0580895	0.203139
A0A2H0ZXV3	A0A2H0ZXV3	Conserved oligomeric Golgi complex subunit 3	B9J08_001586	11.6667	114	53.6857	17.2796	17.4881	16.8658	17.8085	16.8198	16.9341	16.4389	16.7156	17.0216	-0.462084	16.9564	0.178443	0.386965	0.0237003	17.1993	0.941872	0.978013	0.485785	16.9683	0.058127	0.203139
A0A2H0ZHM6	A0A2H0ZHM6	SH3 domain-containing protein	B9J08_004607	14	130	47.762	20.0145	20.3221	19.814	20.3386	19.9979	19.9389	19.7492	19.6083	19.8203	-0.365856	19.9089	0.0392105	0.198792	-0.0415817	20.071	0.826652	0.926768	0.324274	19.8881	0.0583492	0.203751
A0A2H0ZJD2	A0A2H0ZJD2	Adenylosuccinate synthetase	B9J08_004225	14.6667	161	54.0321	19.963	19.9166	20.0344	19.1233	19.6563	19.5234	20.2647	20.1593	20.0766	0.732561	19.8006	0.00343239	0.0699917	0.53699	19.7028	0.0154998	0.178108	-0.195571	20.0691	0.0589423	0.204032
A0A2H0ZNN3	A0A2H0ZNN3	UBC core domain-containing protein	B9J08_003811	2.11111	19	44.692	19.785	19.8323	19.7967	20.5057	20.0223	19.8199	19.8118	19.2778	19.1797	-0.692827	19.7695	0.0273544	0.172751	-0.3113	19.9603	0.149788	0.450967	0.381527	19.6139	0.0584867	0.204032
A0A2H0ZMT1	A0A2H0ZMT1	Uncharacterized protein	B9J08_003208	4.44444	40	45.4248	16.579	16.4407	16.1914	17.694	16.6064	16.5694	16.1332	15.9746	16.1222	-0.879946	16.5166	0.0325651	0.183605	-0.552925	16.6802	0.14683	0.446061	0.327021	16.2402	0.058866	0.204032
A0A2H0ZW16	A0A2H0ZW16	Uncharacterized protein	B9J08_002267	11	99	52.4551	17.0275	17.4191	16.2264	18.0818	16.8841	16.6604	16.0438	16.327	16.2805	-0.991701	16.7129	0.038016	0.196554	-0.317752	17.0499	0.521594	0.776716	0.673949	16.554	0.058766	0.204032
A0A2H0ZMW0	A0A2H0ZMW0	Phosphatidylserine decarboxylase proenzyme 1, mitochondrial	PSD1	9.55556	87	51.6706	17.6151	17.6317	17.2252	17.5406	17.5386	17.2753	17.1832	17.1633	17.205	-0.267685	17.3177	0.0775466	0.268187	0.0391458	17.4711	0.823538	0.926213	0.306831	17.3372	0.0588468	0.204032
A0A2H0ZET2	A0A2H0ZET2	Ubiquitin carboxyl-terminal hydrolase	B9J08_005455	4.44444	40	45.8744	14.6808	15.3838	14.1739	15.5703	14.3043	14.3665	14.0946	13.717	14.1402	-0.763133	14.3655	0.101915	0.299873	-0.000886376	14.7466	0.998553	0.999247	0.762247	14.365	0.0588014	0.204032
A0A2H0ZYT0	A0A2H0ZYT0	CULLIN_2 domain-containing protein	B9J08_001897	16.2222	159	55.9999	18.1885	18.4401	17.7562	19.0247	17.8994	17.8584	17.5363	17.5612	17.9275	-0.585859	17.9679	0.129574	0.333714	-0.132603	18.1945	0.725755	0.893093	0.453256	17.9016	0.058724	0.204032
A0A2H1A159	A0A2H1A159	Uncharacterized protein	B9J08_001184	1	9	38.3999	14.6675	15.7638	14.8874	16.0499	14.8734	14.9594	15.5773	16.0053	15.8036	0.501193	15.5448	0.202852	0.410739	-0.187962	15.2002	0.681687	0.872581	-0.689155	15.4508	0.0590434	0.204032
A0A2H0ZSL5	A0A2H0ZSL5	Aha1_N domain-containing protein	B9J08_002768	7	76	49.3112	19.4588	19.4705	19.5408	18.9607	19.6063	19.7106	19.5705	19.9074	19.7105	0.30356	19.5777	0.2162	0.424061	0.0641635	19.458	0.772266	0.905087	-0.239397	19.6097	0.0589748	0.204032
A0A2H0ZYF7	A0A2H0ZYF7	Uncharacterized protein	B9J08_001769	30.4444	285	52.1282	17.161	17.5453	17.0787	17.7242	16.9086	16.9065	16.8924	16.8399	17.0305	-0.258841	17.0503	0.335423	0.529982	0.0819309	17.2207	0.77308	0.905087	0.340772	17.0913	0.0589388	0.204032
A0A2H0ZVF8	A0A2H0ZVF8	Aminopeptidase	B9J08_002428	25.4444	258	54.39	18.8736	19.0581	18.8272	19.4102	18.7209	18.6177	18.7101	18.6917	18.7289	-0.20601	18.8132	0.37965	0.564771	0.00340331	18.918	0.988625	0.996078	0.209413	18.815	0.0589258	0.204032
A0A2H0ZQW2	A0A2H0ZQW2	Nucleolar protein 9	B9J08_002000	10.5556	109	50.4859	16.5916	17.193	15.9525	17.5511	15.5464	15.705	15.6077	15.7947	16.1481	-0.417339	16.0588	0.472982	0.641978	0.311509	16.4233	0.624902	0.840703	0.728847	16.2146	0.0587572	0.204032
A0A2H0ZPP5	A0A2H0ZPP5	Uncharacterized protein	B9J08_002098	5.55556	59	47.6834	17.0415	17.4702	16.9415	17.4031	16.6167	16.5571	16.5505	16.9312	16.7615	-0.111233	16.8033	0.685192	0.805133	0.292086	17.005	0.336309	0.641599	0.403318	16.9494	0.0590207	0.204032
A0A2H1A232	A0A2H1A232	Uncharacterized protein	B9J08_001483	0.444444	4	21.2095	8.83676	11.4529	10.8883	12.3476	12.8537	10.8662	11.9251	11.7392	13.0538	0.216859	12.1309	0.754576	0.856704	-1.62987	11.2076	0.120848	0.411684	-1.84672	11.316	0.0592792	0.204684
A0A2H0ZGC9	A0A2H0ZGC9	PH domain-containing protein	B9J08_004712	11.8889	120	51.9957	16.6518	16.855	16.7233	16.8877	16.781	16.7216	16.4497	16.5931	16.3642	-0.327791	16.6329	0.051285	0.221565	-0.05336	16.7701	0.706322	0.88474	0.274431	16.6062	0.0594912	0.204828
A0A2H0ZWE8	A0A2H0ZWE8	Proline--tRNA ligase	B9J08_002115	18.5556	212	52.2684	17.7955	18.1564	17.7354	17.499	17.4051	17.3681	17.6437	17.6278	17.4934	0.164204	17.5062	0.195323	0.402177	0.471646	17.6599	0.0209609	0.200211	0.307443	17.742	0.0595105	0.204828
A0A2H0ZXQ5	A0A2H0ZXQ5	Uncharacterized protein	B9J08_002132	1	17	43.9145	20.0375	20.8965	19.8727	19.4971	19.5144	20.0329	19.0346	19.6177	19.938	-0.151343	19.6058	0.592092	0.739912	0.587427	19.9752	0.10251	0.382465	0.73877	19.8995	0.0594626	0.204828
A0A2H1A7X4	A0A2H1A7X4	Succinate dehydrogenase, cytochrome b556 subunit	B9J08_000150	0.444444	4	31.7048	10.0668	8.64413	11.9823	13.5119	11.9847	11.7907	11.6207	13.93	12.0513	0.104911	12.4816	0.896594	0.947903	-2.19802	11.3301	0.065533	0.310635	-2.30293	11.3825	0.059482	0.204828
A0A2H0ZIU9	A0A2H0ZIU9	Uncharacterized protein	B9J08_004397	7.11111	67	50.2824	16.7204	16.3367	16.8106	15.0466	17.4289	17.382	17.2034	16.998	16.8207	0.388202	16.8133	0.568567	0.723169	0.00338561	16.6209	0.996037	0.998578	-0.384816	16.815	0.0598348	0.20578
A0A2H0ZCU6	A0A2H0ZCU6	Uncharacterized protein	B9J08_005143	5.77778	53	50.2524	15.4427	15.9117	15.3248	15.9548	14.9936	14.5116	14.8939	15.0442	15.3018	-0.07333	15.1166	0.856624	0.922561	0.40645	15.3565	0.349463	0.654072	0.47978	15.3199	0.0599034	0.205853
A0A2H0ZVI7	A0A2H0ZVI7	GTP cyclohydrolase-2	B9J08_002449	3	32	44.3234	16.2294	16.2815	16.9383	16.556	17.7606	17.8243	17.3027	17.1587	16.6727	-0.335582	17.2125	0.40839	0.589243	-0.897243	16.9317	0.0631525	0.305556	-0.561661	16.7639	0.0600404	0.206159
A0A2H0ZG91	A0A2H0ZG91	DNA-directed RNA polymerase	B9J08_004679	1.55556	14	48.8352	11.9537	12.2267	11.0876	13.5084	11.332	11.5398	10.4036	8.98698	10.9824	-2.00239	11.1255	0.0517873	0.222024	-0.370693	11.9414	0.621603	0.838736	1.6317	10.9402	0.0601265	0.206291
A0A2H0ZNY0	A0A2H0ZNY0	DOCKER domain-containing protein	B9J08_003624	24.3333	263	51.5273	17.0565	17.3775	16.5865	17.7041	16.5513	16.7435	16.3052	16.6259	16.6179	-0.483297	16.758	0.178844	0.387345	0.0072169	17.0032	0.984649	0.994077	0.490513	16.7616	0.0603552	0.206809
A0A2H0ZL96	A0A2H0ZL96	ATPase synthesis protein 25	B9J08_002980	7.55556	77	47.6199	16.5724	16.6005	16.4943	17.0996	16.8114	16.7901	16.7641	16.7363	16.9018	-0.0996159	16.8505	0.517434	0.684057	-0.344629	16.728	0.0568063	0.293235	-0.245013	16.6782	0.060373	0.206809
A0A2H0ZCZ9	A0A2H0ZCZ9	Uncharacterized protein	B9J08_005202	2.33333	21	50.969	17.3681	17.4796	16.7869	16.5065	16.8373	16.5757	16.8068	16.7334	16.8054	0.142047	16.7109	0.359587	0.551029	0.571704	16.9257	0.0422061	0.256814	0.429657	16.9967	0.0604262	0.206827
A0A2H0ZD92	A0A2H0ZD92	PCI domain-containing protein	B9J08_005288	5.44444	49	48.463	14.7829	15.1622	14.5991	15.3856	14.7874	14.8406	14.2665	14.3464	14.507	-0.631287	14.6889	0.0404217	0.201782	-0.156482	14.9263	0.575863	0.813255	0.474805	14.6107	0.0605985	0.207253
A0A2H1A690	A0A2H1A690	U6 snRNA-associated Sm-like protein LSm3	LSM3	4.77778	43	38.7668	17.8055	17.7749	18.0165	17.3038	17.8937	17.933	18.1439	18.4139	17.9781	0.46849	17.9444	0.0698077	0.255096	0.155465	17.7879	0.473811	0.74079	-0.313025	18.0222	0.0608184	0.207676
A0A2H1A7A7	A0A2H1A7A7	Protein transport protein SEC23	B9J08_000206	2.11111	19	37.2983	14.9932	14.901	14.3075	15.4363	14.0409	13.8121	13.3878	13.2036	14.6874	-0.670187	14.0947	0.297426	0.497976	0.304124	14.5818	0.548645	0.794316	0.974311	14.2467	0.0608019	0.207676
A0A2H0ZL49	A0A2H0ZL49	Rick_17kDa_Anti domain-containing protein	B9J08_002643	3.77778	34	53.1652	16.0541	15.604	15.9598	14.6296	14.4785	14.715	15.5447	15.319	15.5854	0.875323	15.0454	0.00326061	0.0690636	1.26494	15.2402	0.000673413	0.0535755	0.38962	15.6778	0.060952	0.207804
A0A2H1A7P2	A0A2H1A7P2	Thioredoxin-like_fold domain-containing protein	B9J08_000343	3.22222	29	46.7972	18.1251	18.0835	17.5581	18.9651	18.3929	18.5657	18.3313	18.3627	18.1935	-0.345397	18.4685	0.0842292	0.277563	-0.718985	18.2818	0.0176268	0.188931	-0.373588	18.1091	0.0609372	0.207804
A0A2H0ZWC4	A0A2H0ZWC4	Histone H4	B9J08_002073	9.44444	121	50.9787	25.4495	25.6438	25.5448	26.1189	25.7657	26.0065	25.7488	25.8518	25.8425	-0.149321	25.889	0.460734	0.632029	-0.417659	25.7549	0.0592185	0.29773	-0.268338	25.6802	0.0610631	0.208019
A0A2H0ZXW8	A0A2H0ZXW8	Uncharacterized protein	B9J08_001590	1.22222	11	42.2837	16.8042	16.5859	16.9061	17.8935	16.1002	15.564	14.7299	15.9373	16.6251	-0.755156	16.1417	0.338305	0.532784	0.246172	16.6423	0.687874	0.87441	1.00133	16.2647	0.0612414	0.208462
A0A2H0ZGD8	A0A2H0ZGD8	Uncharacterized protein	B9J08_004728	5	62	50.3697	15.7592	16.2622	16.0178	16.5726	15.2109	14.9045	15.1214	15.6226	15.7841	-0.0532983	15.536	0.912351	0.953905	0.450444	15.7879	0.355997	0.657595	0.503743	15.7612	0.0613662	0.208722
A0A2H1A3R4	A0A2H1A3R4	40S ribosomal protein S19-A	B9J08_000091	9	82	50.7899	23.7326	23.6656	23.9524	22.7986	23.1434	23.0019	23.5058	23.4372	23.6245	0.541207	23.2519	0.00877085	0.109824	0.802214	23.3824	0.00205246	0.0821554	0.261006	23.653	0.0614448	0.208746
A0A2H1A210	A0A2H1A210	Uncharacterized protein	B9J08_001463	19.3333	174	51.1655	15.9828	16.003	15.876	15.9976	15.8548	15.6399	15.7012	15.606	15.7163	-0.156262	15.7526	0.388348	0.571419	0.123158	15.8923	0.485655	0.749167	0.27942	15.8142	0.0614698	0.208746
A0A2H0ZJR3	A0A2H0ZJR3	Calpain catalytic domain-containing protein	B9J08_004329	6.22222	63	43.3296	15.5233	15.706	15.5143	16.2566	15.7345	15.3254	15.3479	15.2535	15.1822	-0.510972	15.5167	0.101526	0.299588	-0.190956	15.6767	0.499072	0.759679	0.320016	15.4212	0.0615869	0.20898
A0A2H1A545	A0A2H1A545	Uncharacterized protein	B9J08_000510	15.2222	146	51.0692	17.3393	17.7843	16.9053	18.5424	17.291	17.3002	16.4785	16.926	16.9654	-0.921209	17.2506	0.0457839	0.212202	-0.368198	17.5271	0.398708	0.686157	0.553011	17.0665	0.0619555	0.20996
A0A2H0ZC67	A0A2H0ZC67	Uncharacterized protein	B9J08_004930	4.55556	41	45.7597	15.0036	15.0138	14.7839	14.2923	14.919	15.5114	14.0643	14.8771	13.5261	-0.751742	14.5317	0.152974	0.361793	0.0262193	14.9207	0.940204	0.97726	0.777962	14.5448	0.061973	0.20996
A0A2H1A5U7	A0A2H1A5U7	Glutamate dehydrogenase	B9J08_000740	28.4444	318	52.4627	22.4704	22.0592	22.9004	22.2564	23.0073	23.0332	22.137	22.0299	21.8328	-0.765749	22.3828	0.0171494	0.139817	-0.28897	22.6211	0.375939	0.669628	0.476779	22.2383	0.0620358	0.210008
A0A2H0ZIF2	A0A2H0ZIF2	Uncharacterized protein	B9J08_004234	6.55556	68	51.599	18.0554	17.9287	18.2438	17.8998	18.2506	18.3907	18.3822	18.3786	18.2232	0.147634	18.2542	0.376003	0.562249	-0.10438	18.1282	0.565401	0.805224	-0.252015	18.202	0.0621372	0.210187
A0A2H0ZMF3	A0A2H0ZMF3	Clathrin heavy chain	B9J08_003069	60.8889	651	53.5558	20.6701	21.0146	20.4546	20.9982	20.5757	20.6367	20.3686	20.3414	20.4505	-0.350029	20.5619	0.0442146	0.209507	-0.0237534	20.725	0.90645	0.963301	0.326275	20.55	0.0625471	0.210443
A0A2H0ZJS9	A0A2H0ZJS9	Sod_Fe_C domain-containing protein	B9J08_004396	8.11111	76	51.461	18.3694	17.5076	18.6219	17.8557	18.5491	18.6114	18.9461	18.7487	18.6675	0.448685	18.5631	0.0897112	0.285702	-0.172411	18.2525	0.63815	0.84849	-0.621096	18.4769	0.0624123	0.210443
A0A2H0ZCM7	A0A2H0ZCM7	Chitin synthase	B9J08_005077	1.77778	17	47.2584	14.4098	15.138	12.5721	15.7007	12.4606	13.9949	12.1602	13.3738	11.4137	-1.73618	13.184	0.104013	0.300769	-0.0121244	14.046	0.990641	0.997379	1.72405	13.1779	0.0623876	0.210443
A0A2H0ZJD9	A0A2H0ZJD9	Transcription initiation factor TFIID subunit 10	B9J08_004247	6.33333	57	48.7274	18.7318	18.7515	18.7996	17.1677	18.5316	17.9634	18.6897	18.521	18.3233	0.623786	18.1994	0.114592	0.315977	0.87344	18.3243	0.0386945	0.252817	0.249654	18.6362	0.0625553	0.210443
A0A2H0ZZI8	A0A2H0ZZI8	Endonuclease	B9J08_001295	9.33333	103	54.7342	16.6168	16.4022	16.9019	16.39	16.8799	16.8341	17.1037	17.0331	16.8449	0.292597	16.8476	0.153599	0.361832	-0.0610158	16.6708	0.781244	0.906906	-0.353613	16.8171	0.0626022	0.210443
A0A2H0ZT69	A0A2H0ZT69	ATP synthase subunit beta	B9J08_003508	22.3333	330	56.2554	24.4021	24.4749	24.5108	23.6055	24.6253	24.6725	24.8161	24.7526	24.5741	0.413173	24.5077	0.235012	0.443571	0.161511	24.3819	0.620167	0.838646	-0.251661	24.5884	0.0624632	0.210443
A0A2H0ZWL7	A0A2H0ZWL7	Aminotran_1_2 domain-containing protein	B9J08_002164	6.55556	60	50.5177	14.0167	13.5681	13.6336	14.5309	14.3751	14.8261	14.6015	14.0005	14.3133	-0.272233	14.4412	0.334673	0.529265	-0.837896	14.1584	0.0156624	0.178108	-0.565662	14.0223	0.0622686	0.210443
A0A2H0ZKT9	A0A2H0ZKT9	Uncharacterized protein	B9J08_002832	11.1111	100	48.2696	16.6783	16.9827	16.5679	17.4891	16.2211	16.1281	16.0257	16.5175	16.4582	-0.278963	16.4733	0.502414	0.671527	0.130208	16.6779	0.74739	0.89799	0.409171	16.5384	0.0623858	0.210443
A0A2H0ZKV9	A0A2H0ZKV9	Plasma membrane ATPase	B9J08_002855	25.2222	340	51.6906	22.7314	23.0005	22.6925	22.6554	22.4439	22.5959	22.5464	22.6608	22.3881	-0.0332778	22.5484	0.806641	0.889336	0.243073	22.6866	0.138481	0.43224	0.276351	22.67	0.0626761	0.210527
A0A2H0ZIL2	A0A2H0ZIL2	Multifunctional fusion protein	B9J08_004317	23.7778	263	50.0179	21.3511	21.2441	21.6564	20.4583	21.5954	21.8024	21.8676	21.7886	21.5418	0.447311	21.509	0.253038	0.460172	0.131815	21.3513	0.729301	0.893341	-0.315496	21.5749	0.0627985	0.210621
A0A2H1A2W9	A0A2H1A2W9	PROTEASOME_ALPHA_1 domain-containing protein	B9J08_000275	9	113	49.1222	20.2284	20.1968	20.365	20.2273	20.5388	20.6676	20.5756	20.4679	20.3684	-0.00728277	20.4743	0.961285	0.9793	-0.214496	20.3707	0.19513	0.50253	-0.207214	20.367	0.0628015	0.210621
A0A2H0ZLN5	A0A2H0ZLN5	Tr-type G domain-containing protein	B9J08_003130	8.11111	73	49.0651	15.8548	16.2371	15.6021	16.3249	15.6515	15.4913	15.1568	15.4359	15.6497	-0.408386	15.6183	0.188881	0.39421	0.0754967	15.8603	0.802996	0.916691	0.483882	15.6561	0.0630073	0.211148
A0A2H0ZD03	A0A2H0ZD03	RGS domain-containing protein	B9J08_005198	4.11111	37	52.1278	17.1975	16.9787	16.1337	17.9323	17.9175	18.2574	16.2889	16.2138	15.9148	-1.89659	17.0874	2.14379e-05	0.00615623	-1.26578	17.4028	0.00493596	0.117668	0.630807	16.4545	0.0635686	0.211389
A0A2H0ZP12	A0A2H0ZP12	Uncharacterized protein	B9J08_003995	1.88889	17	39.9259	13.9202	14.2535	13.6565	14.8002	15.0955	15.0819	13.8517	12.45	12.7668	-1.9697	14.0077	0.00260196	0.0601951	-1.04912	14.468	0.00493051	0.117668	0.920582	13.4831	0.0634525	0.211389
A0A2H1A599	A0A2H1A599	60S ribosomal protein L25	B9J08_000554	7.11111	92	45.549	18.2512	18.1483	18.8826	18.6333	18.3695	18.4622	18.8662	18.8551	18.8421	0.366137	18.6714	0.0143198	0.130851	-0.0609744	18.4578	0.789384	0.910487	-0.427111	18.6409	0.063333	0.211389
A0A2H1A010	A0A2H1A010	Uncharacterized protein	B9J08_001918	10.4444	94	51.4137	17.0046	16.9023	16.6995	17.4302	16.9225	16.935	16.5982	16.6202	16.5916	-0.492542	16.8496	0.0298738	0.176944	-0.227071	16.9823	0.280205	0.598186	0.265472	16.7361	0.0632189	0.211389
A0A2H0ZXI6	A0A2H0ZXI6	Spindle assembly checkpoint component MAD1	B9J08_002503	15	145	53.8731	16.2829	16.2077	16.5013	15.2308	16.2716	16.2412	16.7131	16.6582	16.5002	0.709327	16.2692	0.0581203	0.23421	0.416126	16.1226	0.232043	0.550075	-0.293201	16.4773	0.0636832	0.211389
A0A2H1A831	A0A2H1A831	USP domain-containing protein	B9J08_000495	13.2222	128	53.2674	17.7711	17.9605	17.7253	18.0408	17.701	17.7033	17.5218	17.6992	17.493	-0.243713	17.6932	0.138812	0.345209	0.0039709	17.817	0.979748	0.991044	0.247684	17.6952	0.0634928	0.211389
A0A2H0ZNL8	A0A2H0ZNL8	PX domain-containing protein	B9J08_003848	3.44444	31	39.6568	17.4365	16.6643	17.0815	17.1243	17.1002	16.322	16.6012	15.4154	16.6835	-0.61546	16.5411	0.180101	0.388899	0.211924	16.9548	0.507398	0.76695	0.827385	16.6471	0.0636001	0.211389
A0A2H1A222	A0A2H1A222	Uncharacterized protein	B9J08_001473	6.44444	58	48.0962	17.9753	17.3398	18.9249	15.8425	18.8068	18.8896	19.0618	19.0341	18.6538	1.07025	18.3814	0.234355	0.44299	0.233713	17.9631	0.802022	0.916321	-0.836542	18.4983	0.0635476	0.211389
A0A2H1A6K1	A0A2H1A6K1	Uncharacterized protein	B9J08_001010	3	45	48.6166	20.439	20.4782	20.1377	20.7086	20.1711	20.3383	20.5068	20.6687	20.6483	0.201907	20.507	0.25008	0.456818	-0.0544041	20.3788	0.773814	0.905087	-0.256311	20.4798	0.0637374	0.211389
A0A2H0ZY68	A0A2H0ZY68	Uncharacterized protein	B9J08_001705	6.88889	73	48.6449	16.5582	16.3609	16.5949	15.6838	16.8029	16.7538	16.8106	16.6827	16.8075	0.353426	16.5902	0.306599	0.505476	0.0911278	16.4591	0.788315	0.909983	-0.262298	16.6358	0.0638047	0.211389
A0A2H1A2Y1	A0A2H1A2Y1	Uncharacterized protein	B9J08_001428	7.11111	83	48.6706	17.7593	18.0955	17.3127	18.73	17.326	17.0694	17.1414	16.9953	17.5134	-0.49172	17.4626	0.307558	0.505733	0.0140675	17.7155	0.976844	0.990592	0.505788	17.4696	0.0637243	0.211389
A0A2H0ZUD4	A0A2H0ZUD4	tRNA (guanine(9)-N1)-methyltransferase	B9J08_003890	7.55556	77	54.2531	16.7379	17.0018	16.9879	17.756	17.2989	17.2617	17.3948	17.5815	16.9583	-0.127325	17.3752	0.58442	0.733579	-0.529694	17.174	0.0272578	0.22108	-0.402369	17.1104	0.0635684	0.211389
A0A2H0ZDV6	A0A2H0ZDV6	Urb2 domain-containing protein	B9J08_005511	4.11111	37	41.3939	14.4544	14.4938	14.1228	15.3788	13.5938	13.164	13.684	14.1832	13.1879	-0.360549	13.8653	0.586274	0.734201	0.311435	14.2013	0.614919	0.835366	0.671984	14.021	0.0638127	0.211389
A0A2H0ZWB8	A0A2H0ZWB8	Protein URA2	B9J08_002078	60.3333	632	56.3467	21.5087	21.6944	21.5777	21.3388	21.3446	21.3683	21.4548	21.3956	21.3526	0.0504455	21.3758	0.61259	0.755762	0.243038	21.4721	0.0653075	0.310111	0.192592	21.4973	0.0631926	0.211389
A0A2H0ZLF5	A0A2H0ZLF5	Uncharacterized protein	B9J08_003042	9.11111	94	51.596	16.2819	15.6778	16.439	15.9841	16.7546	16.8806	16.7459	16.5191	16.5596	0.0684165	16.574	0.801283	0.885998	-0.406862	16.3364	0.249024	0.565938	-0.475279	16.3706	0.0633921	0.211389
A0A2H0ZU99	A0A2H0ZU99	Uncharacterized protein	B9J08_003875	2.77778	25	50.4907	16.1804	16.5036	15.1057	16.1908	15.5806	15.3084	14.5572	15.4876	15.0474	-0.662547	15.362	0.0958643	0.293155	0.23666	15.8116	0.596235	0.823753	0.899207	15.4803	0.064196	0.211929
A0A2H0ZZ74	A0A2H0ZZ74	V-type proton ATPase subunit a	B9J08_001677	13.4444	140	47.8088	19.0078	18.9896	18.9648	19.45	19.2475	19.3887	19.2649	19.1347	19.1089	-0.192559	19.2658	0.118633	0.319931	-0.374628	19.1747	0.0125191	0.165	-0.182069	19.0785	0.0641774	0.211929
A0A2H0ZQS4	A0A2H0ZQS4	Uncharacterized protein	B9J08_002608	19.1111	213	48.1451	22.0721	21.355	22.3245	19.393	22.6318	22.6185	22.6411	22.4721	22.2895	0.919804	22.0077	0.32977	0.524501	0.369445	21.7325	0.696212	0.878496	-0.550359	22.1924	0.0642208	0.211929
A0A2H0ZQV7	A0A2H0ZQV7	Uncharacterized protein	B9J08_002697	11.8889	121	53.6853	16.5684	16.7143	16.5543	16.2854	16.2102	16.0104	16.3004	16.485	16.2204	0.166595	16.252	0.330063	0.524532	0.44366	16.3905	0.0242995	0.20919	0.277064	16.4738	0.0640569	0.211929
A0A2H0ZN13	A0A2H0ZN13	Uncharacterized protein	B9J08_003640	10.3333	101	50.0086	16.3324	16.3809	16.4419	16.4362	15.7857	15.7357	16.1176	16.0733	16.2084	0.147245	16.0595	0.540114	0.701807	0.39919	16.1855	0.126556	0.417131	0.251945	16.2591	0.064176	0.211929
A0A2H0ZKZ6	A0A2H0ZKZ6	Dihydroorotase	B9J08_002885	10	90	48.2528	19.165	19.0648	19.4884	18.5988	19.2105	19.1686	19.5659	19.5166	19.4583	0.520972	19.2531	0.0273094	0.172751	0.246802	19.116	0.287269	0.604062	-0.274169	19.3765	0.0646014	0.213022
A0A2H0ZJJ4	A0A2H0ZJJ4	Phosphatidylserine decarboxylase proenzyme 2	PSD2	5.22222	47	46.7259	15.5431	15.6587	14.9841	16.3509	15.4734	15.2913	14.6869	14.8829	15.0931	-0.817576	15.2964	0.0418178	0.202509	-0.309899	15.5502	0.403744	0.688243	0.507676	15.1415	0.0650736	0.214416
A0A2H0ZYU2	A0A2H0ZYU2	Glycolate oxidase, subunit GlcD	B9J08_001883	5.88889	53	47.7414	15.481	15.3497	15.5478	14.6241	14.8133	14.6994	15.9867	15.9899	15.5451	1.12828	15.2764	0.00127856	0.0403446	0.747242	15.0859	0.00510877	0.117668	-0.381034	15.65	0.0652646	0.214679
A0A2H0ZD82	A0A2H0ZD82	Uncharacterized protein	B9J08_005277	1	9	47.9239	23.1114	23.5699	22.7678	24.3715	23.065	22.9641	22.7534	21.9828	22.827	-0.945799	22.994	0.0709754	0.255592	-0.317202	23.3083	0.483357	0.748139	0.628597	22.8354	0.0653486	0.214679
A0A2H1A7R9	A0A2H1A7R9	5-methyltetrahydropteroyltriglutamate--homocysteine S-methyltransferase	B9J08_000382	36.3333	400	52.7768	21.917	21.7134	22.3546	21.5778	22.0582	22.285	22.456	22.3986	22.2553	0.396274	22.1718	0.0918457	0.288344	0.0213546	21.9844	0.934246	0.976007	-0.37492	22.1825	0.0653523	0.214679
A0A2H0ZS98	A0A2H0ZS98	Protein-lysine N-methyltransferase EFM4	EFM4	7	63	53.8859	16.8717	16.5979	17.4165	15.5313	17.2816	17.0879	17.4622	17.666	17.2486	0.825358	17.0463	0.125195	0.329609	0.32842	16.7978	0.535119	0.784849	-0.496938	17.2105	0.0653011	0.214679
A0A2H0ZN27	A0A2H0ZN27	SEC7 domain-containing protein	B9J08_003310	23	210	55.1092	17.8314	18.218	17.1289	18.9453	17.5588	17.6303	17.0222	17.0415	17.3265	-0.914722	17.5874	0.0521508	0.222335	-0.318702	17.8855	0.509996	0.767599	0.59602	17.4281	0.0656123	0.214781
A0A2H0ZNG9	A0A2H0ZNG9	Uncharacterized protein	B9J08_003784	13.5556	129	48.8669	13.4174	13.6681	12.8414	14.6661	13.0188	12.9352	12.4427	12.5827	12.7608	-0.944642	13.0677	0.121224	0.323659	-0.231053	13.4245	0.688016	0.87441	0.713589	12.9522	0.0656269	0.214781
A0A2H1A740	A0A2H1A740	Uncharacterized protein	B9J08_000134	2.77778	25	39.9045	12.5419	12.5329	11.8112	13.8489	11.5972	11.5956	11.4201	10.1724	11.6464	-1.26764	11.7134	0.157056	0.364636	-0.0519437	12.3213	0.943893	0.979003	1.2157	11.6875	0.065463	0.214781
A0A2H0ZI18	A0A2H0ZI18	Homeobox domain-containing protein	B9J08_004870	0.666667	6	35.0343	13.3473	13.5638	13.5577	12.8551	11.1858	10.6745	13.4333	11.8203	10.4238	0.320665	11.7321	0.744587	0.848944	1.91782	12.5307	0.0192832	0.196606	1.59715	12.691	0.0656317	0.214781
A0A2H0ZKU0	A0A2H0ZKU0	HTH APSES-type domain-containing protein	B9J08_002834	6.88889	88	48.07	19.9753	20.0844	20.1045	19.869	20.5097	20.5145	20.4715	20.3259	20.1066	0.0036176	20.2995	0.986787	0.99322	-0.243029	20.1762	0.26726	0.585974	-0.246647	20.178	0.0655187	0.214781
A0A2H1A2V3	A0A2H1A2V3	Thioredoxin domain-containing protein	B9J08_001408	3.66667	33	43.3749	13.6761	13.5458	13.9556	14.0775	14.262	14.2459	14.3276	14.3386	14.0046	0.0284827	14.2094	0.903993	0.951306	-0.469324	13.9605	0.0931527	0.363351	-0.497807	13.9747	0.065706	0.214862
A0A2H0ZLG4	A0A2H0ZLG4	Uncharacterized protein	B9J08_002727	2	18	46.0949	15.7843	15.4355	15.8075	16.0467	15.8384	15.6342	15.8714	16.2844	16.0269	0.221131	15.9503	0.294346	0.495505	-0.16401	15.7578	0.438045	0.714064	-0.38514	15.8683	0.0657917	0.214979
A0A2H1A5W5	A0A2H1A5W5	Uncharacterized protein	B9J08_000770	4.88889	44	52.7341	15.7641	15.7536	15.7072	15.8881	16.1211	16.0107	15.8929	16.2548	16.0142	0.0472856	16.0303	0.788337	0.879706	-0.26502	15.8742	0.128709	0.420131	-0.312306	15.8978	0.0660423	0.215635
A0A2H0ZGR3	A0A2H0ZGR3	Cell division control protein 10	B9J08_004834	14.1111	152	50.2776	20.6548	20.6727	20.7052	20.6116	20.8998	20.9579	20.8758	20.9849	20.7525	0.0479504	20.8471	0.732756	0.840239	-0.145566	20.7503	0.302841	0.618705	-0.193517	20.7743	0.0661801	0.215922
A0A2H0ZKW3	A0A2H0ZKW3	Chitin synthase	B9J08_002856	5.33333	48	43.4626	14.3917	14.2967	14.1197	14.9522	14.052	13.9644	13.0626	12.1925	14.2408	-1.15752	13.7441	0.0924047	0.289246	-0.0534534	14.2961	0.875139	0.950686	1.10406	13.7174	0.0663353	0.216265
A0A2H0ZYU7	A0A2H0ZYU7	DBF4-type domain-containing protein	B9J08_001562	3.22222	29	45.732	15.5973	15.4978	15.9098	15.3863	15.5011	15.2893	15.4505	15.3022	15.0436	-0.126844	15.3288	0.530598	0.694663	0.27606	15.5303	0.188637	0.498254	0.402904	15.4669	0.0664567	0.216498
A0A2H0ZLW0	A0A2H0ZLW0	Protein GCN20	B9J08_003172	12.7778	124	53.2218	18.128	18.2212	18.0407	18.612	17.9871	17.8688	17.9557	17.7212	17.9884	-0.267539	18.0222	0.264081	0.469628	-0.0259654	18.143	0.907936	0.96376	0.241573	18.0092	0.0665173	0.216532
A0A2H0ZJA3	A0A2H0ZJA3	Peptidase_M48 domain-containing protein	B9J08_004210	6	63	46.0626	18.0393	17.9718	17.845	18.7963	17.9574	17.7865	17.7081	17.2924	17.8313	-0.569473	17.8953	0.102203	0.299902	-0.228016	18.066	0.437583	0.713838	0.341457	17.7813	0.0669553	0.217467
A0A2H0ZZG7	A0A2H0ZZG7	Uncharacterized protein	B9J08_001314	7.22222	65	47.9411	14.3015	14.0349	14.1446	12.943	13.5521	13.3656	13.8337	13.7567	13.4485	0.392709	13.4833	0.229898	0.438399	0.873437	13.7236	0.0177703	0.188931	0.480728	13.92	0.0669157	0.217467
A0A2H0ZLM9	A0A2H0ZLM9	Uncharacterized protein	B9J08_002817	1.44444	13	47.8309	16.0815	16.7011	14.9406	17.4829	15.0726	14.6331	14.5078	14.883	15.3375	-0.820109	15.3195	0.314901	0.511388	0.178206	15.8187	0.838118	0.932608	0.998315	15.4086	0.0668798	0.217467
A0A2H0ZGJ1	A0A2H0ZGJ1	CULLIN_2 domain-containing protein	B9J08_004782	3	27	49.6493	13.9222	14.4757	13.4317	14.8791	13.589	13.3058	13.2085	13.2549	13.3112	-0.666419	13.5914	0.189705	0.395037	0.0185692	13.9339	0.971838	0.988298	0.684988	13.6007	0.0671167	0.217827
A0A2H1A7J4	A0A2H1A7J4	Non-specific serine/threonine protein kinase	B9J08_000290	5	45	51.2324	13.4772	13.474	13.257	13.1587	13.6447	13.1578	12.9461	12.9576	12.5282	-0.509737	13.0655	0.154293	0.361832	0.0823648	13.3615	0.779556	0.905896	0.592101	13.1067	0.0676746	0.219473
A0A2H1A700	A0A2H1A700	Dynein heavy chain, cytoplasmic	B9J08_000092	6.44444	58	48.204	13.6366	14.078	13.4385	14.7499	13.4647	13.3204	13.5125	12.546	12.8167	-0.886606	13.4017	0.121172	0.323659	-0.127292	13.7813	0.787649	0.909983	0.759314	13.338	0.0677269	0.219478
A0A2H1A1Q7	A0A2H1A1Q7	Restriction of telomere capping protein 4	B9J08_001331	3	27	44.8255	15.5831	15.8291	15.2957	15.7849	15.7275	15.7638	15.8828	16.0829	15.8895	0.192982	15.8552	0.246167	0.454778	-0.189408	15.664	0.361321	0.659753	-0.38239	15.7605	0.0677876	0.21951
A0A2H0ZSV4	A0A2H0ZSV4	Uncharacterized protein	B9J08_002830	7	71	48.3034	17.2603	17.5251	17.546	18.0663	17.2063	17.0083	16.7015	17.1168	17.328	-0.37818	17.2379	0.275962	0.479902	0.0168465	17.4354	0.955913	0.982037	0.395026	17.2463	0.0679235	0.219786
A0A2H0ZLL8	A0A2H0ZLL8	Cytochrome b-c1 complex subunit 8	B9J08_003126	3.88889	43	48.0796	21.4912	21.9606	21.4172	21.2639	20.9847	21.125	21.5266	21.0139	21.0462	0.0710225	21.1601	0.694619	0.812236	0.498464	21.3738	0.031913	0.237862	0.427441	21.4093	0.0680444	0.220012
A0A2H0ZVD5	A0A2H0ZVD5	Septin-type G domain-containing protein	B9J08_002323	19.8889	204	59.2527	20.2169	20.0589	20.2067	20.1207	20.2616	20.2383	20.4173	20.3768	20.2623	0.145277	20.2795	0.196195	0.403115	-0.046026	20.1839	0.687379	0.87441	-0.191303	20.2565	0.0682674	0.220568
A0A2H0ZN93	A0A2H0ZN93	Uncharacterized protein	B9J08_003718	1.77778	16	45.3566	15.6708	15.9717	15.778	16.1741	15.6433	16.2545	14.5459	15.8933	14.0143	-1.20614	15.4209	0.0498699	0.220005	-0.217103	15.9154	0.359894	0.658836	0.989037	15.3123	0.0683989	0.220828
A0A2H0ZFN7	A0A2H0ZFN7	NADH-cytochrome b5 reductase	B9J08_004497	8.22222	74	47.7209	18.1949	18.2874	18.217	18.0266	18.1118	18.1742	18.3088	18.4923	18.5098	0.332766	18.2706	0.0231962	0.159943	0.128886	18.1687	0.28218	0.600918	-0.20388	18.335	0.0686378	0.221104
A0A2H0ZMI1	A0A2H0ZMI1	Ras-like protein 1	B9J08_003446	10.7778	107	52.9731	19.5951	19.4648	20.023	18.9853	19.8726	20.0836	20.1078	20.1166	19.8894	0.390774	19.8426	0.222655	0.430665	0.0471316	19.6707	0.886582	0.954897	-0.343642	19.8661	0.0685885	0.221104
A0A2H0ZVG2	A0A2H0ZVG2	VHS domain-containing protein	B9J08_002398	8	82	59.2527	19.9338	19.9296	19.7251	20.2582	19.9188	20.1731	20.0116	20.173	20.0314	-0.0447429	20.0943	0.733099	0.84041	-0.253896	19.9898	0.111674	0.39636	-0.209153	19.9674	0.0686168	0.221104
A0A2H0ZNI6	A0A2H0ZNI6	Lysophospholipase	B9J08_003486	10.4444	111	47.0015	17.9352	17.805	18.1707	18.2664	18.1928	18.3934	17.8239	17.6058	17.6594	-0.587831	17.9903	0.0022761	0.0582157	-0.313914	18.1272	0.0668132	0.313609	0.273917	17.8333	0.0687771	0.221329
A0A2H0ZMF7	A0A2H0ZMF7	tRNA (uracil-O(2)-)-methyltransferase	B9J08_003377	1.11111	10	41.1127	13.283	12.2386	12.4298	12.7289	12.2663	11.5913	11.4835	12.0013	11.7177	-0.461336	11.9648	0.338018	0.5327	0.454972	12.423	0.38023	0.672561	0.916308	12.1923	0.0688614	0.221329
A0A2H0ZW12	A0A2H0ZW12	Peroxisomal membrane protein PEX14	B9J08_001963	11.3333	120	48.9155	20.9995	20.68	21.1513	21.1391	21.1214	21.1717	21.2245	21.4175	21.1268	0.112175	21.2002	0.360886	0.551666	-0.200469	21.0438	0.224293	0.53808	-0.312644	21.0999	0.0688542	0.221329
A0A2H0ZZY1	A0A2H0ZZY1	Non-specific serine/threonine protein kinase	B9J08_001138	20	183	53.2388	19.2829	19.5522	18.6685	20.4008	19.0424	19.0225	18.6348	18.4183	18.8975	-0.838374	19.0694	0.0738753	0.260303	-0.320721	19.3282	0.486437	0.749167	0.517653	18.909	0.0692646	0.22246
A0A2H0ZY11	A0A2H0ZY11	Aminotran_1_2 domain-containing protein	B9J08_001648	12.4444	122	50.7644	19.9201	19.8319	20.0469	19.5607	19.5945	19.1406	19.8459	19.6639	19.6544	0.289491	19.5767	0.106228	0.304929	0.501048	19.6824	0.0189874	0.194585	0.211557	19.8272	0.0695008	0.222596
A0A2H0ZVZ8	A0A2H0ZVZ8	Coatomer subunit delta	B9J08_002548	13.3333	131	50.8435	20.8481	20.8464	21.0743	19.9364	20.9696	21.1204	21.2315	21.1819	21.0263	0.471099	20.911	0.18263	0.389744	0.247483	20.7992	0.468016	0.73682	-0.223616	21.0348	0.0693689	0.222596
A0A2H1A443	A0A2H1A443	Importin N-terminal domain-containing protein	B9J08_000693	24.2222	250	46.6793	18.8545	19.314	18.5019	19.4952	18.4856	18.3421	18.2733	18.4435	18.6001	-0.335324	18.6066	0.323569	0.51807	0.115845	18.8322	0.758833	0.901218	0.451169	18.6646	0.0695131	0.222596
A0A2H0ZMA2	A0A2H0ZMA2	Protein kinase domain-containing protein	B9J08_003356	11.5556	122	52.1932	17.0184	17.006	17.0048	17.4448	17.2708	17.2801	17.1458	17.2165	17.2913	-0.114067	17.2749	0.376695	0.562699	-0.322193	17.1708	0.0375777	0.251468	-0.208125	17.1138	0.0695084	0.222596
A0A2H0ZUC2	A0A2H0ZUC2	F-box domain-containing protein	B9J08_003403	2.33333	21	41.7816	13.7798	13.816	12.8245	13.0873	13.5243	13.5066	12.765	12.7586	12.6262	-0.656146	13.0447	0.0629084	0.245003	0.100678	13.4231	0.795569	0.912944	0.756824	13.095	0.0697124	0.222844
A0A2H0ZYL7	A0A2H0ZYL7	Uncharacterized protein	B9J08_001813	19.5556	196	54.2875	16.7122	17.007	16.0792	17.6241	16.3839	16.405	15.9088	16.0386	16.2484	-0.739018	16.4348	0.083503	0.276616	-0.204852	16.7019	0.638281	0.84849	0.534166	16.3324	0.0696956	0.222844
A0A2H0ZYP1	A0A2H0ZYP1	Translation initiation factor IF-2	B9J08_001561	15.2222	144	49.3382	17.2729	17.57	17.2819	17.2098	17.1923	17.2635	17.0885	17.2214	16.9925	-0.121085	17.1613	0.355901	0.548275	0.153072	17.2984	0.306479	0.620566	0.274157	17.2379	0.069745	0.222844
A0A2H0ZN97	A0A2H0ZN97	Uncharacterized protein	B9J08_003720	30.6667	278	50.6908	16.182	16.6888	15.8554	16.9591	15.86	15.9571	15.5931	15.8339	15.8324	-0.505586	16.0059	0.161644	0.369131	-0.0166667	16.2504	0.965252	0.985458	0.488919	15.9976	0.0698773	0.223102
A0A2H0ZHD4	A0A2H0ZHD4	Uncharacterized protein	B9J08_004749	19	190	52.856	18.2447	18.2276	18.2217	18.6229	18.5558	18.598	18.4062	18.4549	18.3532	-0.187453	18.4985	0.0942912	0.290934	-0.360894	18.4118	0.0111225	0.15744	-0.173441	18.3181	0.0701656	0.223777
A0A2H0ZLY4	A0A2H0ZLY4	RIC1 domain-containing protein	B9J08_003247	7	63	52.1991	15.5133	15.9045	14.8468	17.0352	15.1338	14.8615	14.4917	14.2771	15.2168	-1.01499	15.1694	0.147563	0.355782	-0.25536	15.5492	0.695038	0.878039	0.759626	15.0417	0.0702431	0.223777
A0A2H0ZYI8	A0A2H0ZYI8	Uncharacterized protein	B9J08_001812	1	9	37.4704	14.0033	14.0934	14.1098	13.8432	14.7028	14.5235	14.516	14.4416	14.3977	0.09525	14.4041	0.751196	0.85436	-0.287698	14.2127	0.359417	0.658836	-0.382948	14.2603	0.070244	0.223777
A0A2H0ZN48	A0A2H0ZN48	Uncharacterized protein	B9J08_003320	2.44444	22	45.7008	13.5538	13.2679	13.571	12.9863	12.9648	12.6216	13.1565	12.4809	12.8641	-0.0237767	12.8457	0.945088	0.970909	0.606635	13.1609	0.0747171	0.327317	0.630411	13.149	0.0703288	0.223882
A0A2H1A0L9	A0A2H1A0L9	rRNA-processing protein	B9J08_001353	3.77778	34	44.9764	15.6976	15.7139	15.9704	15.5629	15.0101	15.132	15.5499	15.3209	15.534	0.233247	15.3516	0.318389	0.514348	0.558977	15.5145	0.0390811	0.252817	0.32573	15.6311	0.0704737	0.224178
A0A2H1A6T5	A0A2H1A6T5	MFS domain-containing protein	B9J08_000796	1	9	35.8805	13.5104	14.847	10.7582	15.7988	11.8002	11.044	14.7541	15.2689	15.2415	2.20718	13.9846	0.114972	0.316375	0.157522	12.9598	0.922484	0.969348	-2.04965	14.0633	0.0705599	0.224287
A0A2H0ZLM0	A0A2H0ZLM0	NADH dehydrogenase [ubiquinone] flavoprotein 1, mitochondrial	B9J08_003122	18.5556	208	54.7364	20.1884	20.105	20.0204	19.7258	19.8214	19.7856	20.2942	20.2749	20.2597	0.498694	20.027	0.00122439	0.0395715	0.327	19.9411	0.0197741	0.197502	-0.171694	20.1905	0.0707513	0.22473
A0A2H0ZYM5	A0A2H0ZYM5	NTF2 domain-containing protein	B9J08_001846	5.33333	49	47.2559	17.769	18.2881	17.5043	18.6571	17.5826	17.6257	17.437	17.0528	17.5847	-0.596985	17.6567	0.112771	0.314521	-0.101368	17.9045	0.783532	0.909074	0.495617	17.606	0.0709729	0.224839
A0A2H0ZIX6	A0A2H0ZIX6	Ubiquitin-conjugating enzyme E2 7	B9J08_004508	2.22222	20	44.671	17.6536	17.5874	17.7371	18.1682	17.9738	18.0139	17.919	17.7783	17.8896	-0.189701	17.9571	0.140219	0.34722	-0.392624	17.8557	0.0162248	0.18124	-0.202923	17.7608	0.0712017	0.224839
A0A2H1A207	A0A2H1A207	Ribosome assembly factor mrt4	B9J08_001434	6	55	51.9246	18.0885	18.1634	18.0536	17.8653	17.727	17.2521	17.978	17.9382	17.7303	0.267328	17.7485	0.203869	0.411746	0.487014	17.8583	0.0371333	0.250672	0.219686	17.992	0.0711656	0.224839
A0A2H1A937	A0A2H1A937	ADP/ATP translocase	B9J08_000434	13	185	48.3488	23.9988	24.7228	23.473	25.4264	23.3644	23.1271	23.1737	23.3829	23.6434	-0.572611	23.6863	0.379383	0.564771	0.0922334	24.0187	0.894438	0.95801	0.664845	23.7324	0.0711333	0.224839
A0A2H1A640	A0A2H1A640	Uncharacterized protein	B9J08_000828	2.11111	19	40.8361	15.7554	15.4393	15.524	16.1603	15.0281	15.6477	15.9428	15.8331	15.8612	0.267014	15.7455	0.406335	0.58762	-0.0391002	15.5925	0.9041	0.963301	-0.306114	15.726	0.0710576	0.224839
A0A2H1A4W0	A0A2H1A4W0	Uncharacterized protein	B9J08_000994	24.8889	306	51.3217	20.4644	20.3515	20.6979	19.7585	20.8065	20.9321	20.8078	20.8535	20.6189	0.261025	20.6295	0.438239	0.6151	0.00560518	20.5018	0.986764	0.995515	-0.25542	20.6323	0.071048	0.224839
A0A2H1A6S3	A0A2H1A6S3	Uridylate kinase	URA6	8.33333	87	50.0095	20.3851	20.3253	20.3548	20.8088	20.5015	20.7597	20.4517	20.7985	20.5152	-0.101514	20.6392	0.506277	0.674464	-0.334964	20.5225	0.0336096	0.242157	-0.233449	20.4718	0.0711175	0.224839
A0A2H0ZWA9	A0A2H0ZWA9	Eukaryotic peptide chain release factor GTP-binding subunit	B9J08_002399	15.7778	172	50.2062	18.8387	19.0489	19.0541	18.9319	18.5668	18.5936	18.6413	18.7601	18.8675	0.0588641	18.7269	0.687671	0.806512	0.283136	18.839	0.10089	0.380581	0.224272	18.8684	0.0710643	0.224839
A0A2H0ZHS1	A0A2H0ZHS1	Uncharacterized protein	B9J08_004541	7	72	54.4521	15.8537	16.2689	15.2893	16.8194	15.4438	15.4695	14.86	15.2162	15.4832	-0.724418	15.5487	0.132465	0.336652	-0.106906	15.8574	0.821161	0.925412	0.617513	15.4952	0.0714316	0.224908
A0A2H0ZG79	A0A2H0ZG79	RRM domain-containing protein	B9J08_004676	3	27	43.1893	16.848	16.7203	17.691	15.8484	17.4658	17.621	17.5962	17.7804	17.5313	0.657589	17.3072	0.208501	0.41741	0.108021	17.0324	0.845081	0.935301	-0.549568	17.3612	0.0714038	0.224908
A0A2H1A465	A0A2H1A465	Iso_dh domain-containing protein	B9J08_000755	15.5556	185	51.0018	20.1202	19.9828	20.8354	18.3393	20.6305	20.801	21.0357	20.8741	20.5688	0.902589	20.3749	0.212197	0.42028	0.389189	20.1182	0.586912	0.818611	-0.5134	20.5695	0.071371	0.224908
A0A2H0ZL19	A0A2H0ZL19	Uncharacterized protein	B9J08_002903	7.22222	65	45.4594	14.1731	13.8522	14.0765	14.5549	14.3555	14.3876	14.398	14.5052	14.4282	0.0111442	14.4383	0.957601	0.976807	-0.398743	14.2333	0.115274	0.402642	-0.409887	14.2389	0.0712979	0.224908
A0A2H0ZIT8	A0A2H0ZIT8	Uncharacterized protein	B9J08_004356	10	119	51.1766	18.4681	18.2492	18.1986	18.3635	18.0996	18.0276	18.0133	18.0222	18.18	-0.0916845	18.1177	0.512108	0.679719	0.141765	18.2344	0.368264	0.664999	0.23345	18.1886	0.0715406	0.224924
A0A2H0ZSL6	A0A2H0ZSL6	Uncharacterized protein	B9J08_003255	3.77778	36	51.6106	16.4437	16.4231	16.2186	16.3844	15.8187	16.0358	16.1752	16.0864	16.0136	0.0120919	16.0857	0.951609	0.974141	0.282157	16.2207	0.197892	0.50457	0.270065	16.2268	0.0714888	0.224924
A0A2H0ZVU3	A0A2H0ZVU3	EAF domain-containing protein	B9J08_002514	2.33333	21	39.1248	14.6505	13.9265	14.4886	14.2503	13.9411	14.5195	13.6239	14.1047	13.4796	-0.500916	13.9865	0.137566	0.343955	0.118211	14.2961	0.702356	0.883089	0.619127	14.0456	0.0716797	0.225197
A0A2H0ZLS7	A0A2H0ZLS7	Uncharacterized protein	B9J08_003173	3.33333	30	48.7647	14.4327	14.5847	13.9144	16.1352	13.9241	13.3214	13.4623	13.4322	14.1195	-0.788892	14.0658	0.324361	0.518953	-0.14965	14.3854	0.84463	0.935271	0.639242	13.991	0.0717335	0.225202
A0A2H0ZJL6	A0A2H0ZJL6	Uncharacterized protein	B9J08_004269	12.6667	141	51.7463	17.8775	17.8221	18.4358	17.026	17.9108	17.9491	18.5324	18.5009	18.2661	0.804462	18.0309	0.0226598	0.158253	0.416474	17.8369	0.223024	0.536225	-0.387988	18.2391	0.0719768	0.225475
A0A2H1A9B9	A0A2H1A9B9	Inorganic diphosphatase	B9J08_000498	15.8889	194	51.8377	22.3156	22.1463	22.5915	20.9721	22.4234	22.4784	22.7548	22.7069	22.4924	0.693385	22.3047	0.141131	0.348487	0.393167	22.1545	0.387548	0.676681	-0.300218	22.5012	0.0719589	0.225475
A0A2H1A221	A0A2H1A221	Proteasome subunit beta	B9J08_001477	6	66	52.2525	18.888	18.7463	19.2181	18.6441	19.1403	19.3933	19.2023	19.1865	19.3219	0.177675	19.1481	0.405766	0.587253	-0.108398	19.005	0.654565	0.857713	-0.286072	19.0939	0.0719567	0.225475
A0A2H0ZV04	A0A2H0ZV04	Nascent polypeptide-associated complex subunit beta	B9J08_002291	5.33333	49	53.862	21.0552	21.2315	21.6401	21.0241	20.9704	21.024	21.5738	21.7325	21.6183	0.635378	21.3238	0.000590667	0.0257925	0.302782	21.1575	0.125024	0.416985	-0.332596	21.4752	0.0723555	0.225506
A0A2H0ZL69	A0A2H0ZL69	Uncharacterized protein	B9J08_002664	52.8889	476	56.2468	18.8633	18.8051	19.0564	18.5321	18.9289	18.8214	19.1617	19.1251	19.0558	0.353431	18.9375	0.0349941	0.189796	0.147481	18.8345	0.35972	0.658836	-0.205951	19.0113	0.072192	0.225506
A0A2H0ZWR3	A0A2H0ZWR3	Uncharacterized protein	B9J08_002198	17.5556	185	53.9525	18.0572	18.1888	18.4691	18.2798	18.1971	18.3145	18.6426	18.5924	18.3623	0.268631	18.3981	0.0613539	0.241328	-0.0254245	18.2511	0.864643	0.94414	-0.294055	18.3854	0.072404	0.225506
A0A2H1A2S6	A0A2H1A2S6	40S ribosomal protein S9-A	B9J08_000203	11	148	48.2167	23.7914	24.0919	23.9574	23.4979	23.3757	23.335	23.5517	23.6214	23.8432	0.269247	23.5375	0.103434	0.30044	0.543991	23.6749	0.00878634	0.14331	0.274745	23.8095	0.0723017	0.225506
A0A2H0ZNP4	A0A2H0ZNP4	Adenine phosphoribosyltransferase	B9J08_003860	2.11111	19	46.5938	20.7056	20.6434	20.0687	21.3762	20.3804	19.6882	19.2741	20.5366	18.5951	-1.01301	19.9751	0.143782	0.350774	-0.00902537	20.4771	0.984168	0.993823	1.00399	19.9706	0.0720698	0.225506
A0A2H1A7W6	A0A2H1A7W6	tRNA pseudouridine(55) synthase	B9J08_000428	16.1111	171	54.1656	18.4386	18.4545	18.61	18.6161	18.4428	18.5206	18.6784	18.7764	18.636	0.170461	18.6117	0.15028	0.359724	-0.0254617	18.5138	0.832554	0.930808	-0.195923	18.599	0.0723985	0.225506
A0A2H0ZNF2	A0A2H0ZNF2	Uncharacterized protein	B9J08_003729	3.44444	37	53.8339	16.9375	17.4091	16.5444	17.8614	16.6699	16.3978	16.4187	16.488	16.5846	-0.479271	16.7367	0.251965	0.459404	-0.0126962	16.97	0.977358	0.990721	0.466575	16.7304	0.0722969	0.225506
A0A2H1A7N4	A0A2H1A7N4	MFS domain-containing protein	B9J08_000347	0.777778	7	33.0675	18.0445	14.6619	20.4002	16.4007	18.067	12.8057	12.0273	13.2773	16.8792	-1.69654	14.9095	0.357854	0.550144	1.94437	16.73	0.328891	0.636367	3.64091	15.8817	0.0721889	0.225506
A0A2H0ZM41	A0A2H0ZM41	GRIP domain-containing protein	B9J08_003304	32.7778	343	56.1755	19.5127	19.3758	19.6196	19.3566	19.6597	19.4563	19.7821	19.7621	19.6007	0.224088	19.6029	0.111402	0.312315	0.0117954	19.4968	0.931542	0.974366	-0.212293	19.6088	0.0727355	0.226376
A0A2H0ZVC1	A0A2H0ZVC1	AP complex subunit beta	B9J08_002371	10.3333	98	58.3561	18.4766	18.6365	17.9464	19.2854	18.0723	18.0523	17.8858	17.9659	18.0453	-0.504339	18.2179	0.187691	0.392924	-0.11686	18.4116	0.769416	0.904692	0.387479	18.1594	0.0728945	0.226707
A0A2H0ZDE2	A0A2H0ZDE2	Protein kinase domain-containing protein	B9J08_005013	3.44444	31	48.0629	17.0082	16.9517	17.1119	16.6822	17.2096	16.807	15.9632	16.7442	16.8458	-0.381871	16.7087	0.222955	0.430859	0.124306	16.9618	0.50874	0.767079	0.506177	16.7708	0.0730273	0.226794
A0A2H0ZSK4	A0A2H0ZSK4	Actin cytoskeleton-regulatory complex protein END3	B9J08_003299	15.2222	155	52.7505	19.9403	19.5083	19.7495	20.1304	20.051	20.1166	20.0022	19.9726	19.9856	-0.112566	20.0431	0.249559	0.456818	-0.366643	19.916	0.0380235	0.252372	-0.254076	19.8598	0.0730136	0.226794
A0A2H0ZVP9	A0A2H0ZVP9	MFS domain-containing protein	B9J08_002480	2.77778	25	54.3777	15.2727	15.4425	15.8448	15.0493	14.3591	13.3295	13.4911	14.8389	15.2986	0.296881	14.3944	0.648928	0.780338	1.27399	14.883	0.0308388	0.234259	0.97711	15.0314	0.0732208	0.227069
A0A2H0ZK98	A0A2H0ZK98	5'-3' exoribonuclease	B9J08_002661	12.2222	110	51.7534	16.2495	16.1985	16.1714	16.8191	16.2886	16.3375	16.3053	16.5992	16.5184	-0.00746314	16.478	0.970797	0.984692	-0.275279	16.3441	0.192916	0.500587	-0.267816	16.3404	0.0731852	0.227069
A0A2H0ZXF8	A0A2H0ZXF8	Pre-mRNA-splicing factor ISY1	B9J08_002121	1.22222	11	52.2006	12.7187	11.8672	13.7306	12.6431	13.5332	13.5783	14.1423	14.0143	13.3857	0.59588	13.5495	0.172915	0.382654	-0.479366	13.0119	0.426687	0.706447	-1.07525	13.3098	0.0733271	0.227235
A0A2H0ZJN4	A0A2H0ZJN4	Non-structural maintenance of chromosomes element 1 homolog	B9J08_004307	2.11111	19	35.7918	16.0826	16.8721	16.3351	16.2228	15.3574	16.1602	16.0017	16.1155	15.0853	-0.179281	15.8238	0.645443	0.777011	0.516506	16.1717	0.157064	0.45887	0.695786	16.0821	0.0733909	0.22727
A0A2H0ZGB4	A0A2H0ZGB4	Acetyl-CoA hydrolase	B9J08_004702	24.4444	357	53.8743	22.0522	22.1458	22.2517	21.8414	22.3513	22.4104	22.3931	22.3267	22.3028	0.13985	22.2709	0.457124	0.631761	-0.0511204	22.1754	0.790879	0.911098	-0.190971	22.2454	0.0734752	0.227368
A0A2H0ZG58	A0A2H0ZG58	tRNA (adenine(58)-N(1))-methyltransferase catalytic subunit TRM61	B9J08_004654	5.22222	47	48.1262	14.7777	14.5569	15.1296	14.6658	14.6311	14.659	15.2276	15.2903	15.1756	0.579193	14.9416	0.0152741	0.134028	0.169428	14.7367	0.473714	0.74079	-0.409765	15.0263	0.073738	0.227382
A0A2H1A7Z2	A0A2H1A7Z2	AA_permease domain-containing protein	B9J08_000449	1	9	38.0181	14.9614	12.4222	14.517	16.1615	14.3478	11.4383	12.5514	12.8108	12.3877	-1.39928	13.2829	0.260942	0.46646	-0.015673	13.9747	0.990689	0.997379	1.3836	13.2751	0.0735494	0.227382
A0A2H0ZZG9	A0A2H0ZZG9	Zn(2)-C6 fungal-type domain-containing protein	B9J08_001786	1.77778	16	44.3906	13.0497	12.8938	12.4199	14.0539	13.7516	13.487	13.217	13.3804	13.6875	-0.33583	13.5963	0.28891	0.490557	-0.976353	13.276	0.0214606	0.200362	-0.640523	13.1081	0.0737873	0.227382
A0A2H0ZLR4	A0A2H0ZLR4	AP-2 complex subunit alpha	B9J08_003147	6.11111	57	42.1399	17.145	17.4712	16.6832	18.4815	16.6549	16.5697	16.5169	16.7745	16.6844	-0.576733	16.947	0.303514	0.50318	-0.135553	17.1676	0.811954	0.920565	0.44118	16.8792	0.0736036	0.227382
A0A2H1A448	A0A2H1A448	Uncharacterized protein	B9J08_000733	9.22222	87	53.4327	17.593	17.6693	17.8336	17.8183	17.6015	17.1575	17.6303	17.0702	17.3757	-0.167027	17.4423	0.488563	0.658372	0.17284	17.6122	0.415268	0.696804	0.339866	17.5287	0.0738399	0.227382
A0A2H0ZGH2	A0A2H0ZGH2	Nudix hydrolase domain-containing protein	B9J08_004751	3.11111	29	43.746	15.8198	15.7462	16.2126	15.6176	16.2351	16.4668	16.1683	16.3558	16.2873	0.163966	16.1885	0.527504	0.691949	-0.180319	16.0163	0.530796	0.78328	-0.344285	16.0983	0.0738478	0.227382
A0A2H1A6B3	A0A2H1A6B3	Uncharacterized protein	B9J08_000897	6.33333	57	49.8808	18.3051	18.0467	18.2182	18.3867	18.6751	18.2556	18.4378	18.5872	18.29	-0.00079381	18.4387	0.995974	0.997903	-0.249123	18.3146	0.155296	0.45732	-0.248329	18.3142	0.0737549	0.227382
A0A2H0ZW46	A0A2H0ZW46	Uncharacterized protein	B9J08_001962	0.555556	5	15.3011	12.9296	12.3886	13.8056	10.502	13.1379	11.5409	10.9255	12.1956	12.4194	0.119918	11.7869	0.885306	0.941614	1.31433	12.3841	0.135566	0.427679	1.19441	12.444	0.0739355	0.22749
A0A2H0ZIX5	A0A2H0ZIX5	PCI domain-containing protein	B9J08_004386	0.666667	6	39.075	13.4676	13.1661	12.3121	15.2982	11.3277	11.1365	9.97659	11.0652	12.9203	-1.26677	11.9541	0.375381	0.562096	0.394478	12.7847	0.745087	0.897625	1.66125	12.1513	0.0740187	0.227584
A0A2H0ZLY3	A0A2H0ZLY3	Uncharacterized protein	B9J08_003236	10.7778	97	50.5052	15.95	15.9843	15.9335	16.1842	16.0421	16.3023	15.7929	15.5491	15.7016	-0.495022	15.9287	0.0208547	0.151776	-0.220299	16.0661	0.18812	0.498004	0.274723	15.8186	0.0748426	0.228606
A0A2H1A686	A0A2H1A686	Uncharacterized protein	B9J08_000887	10.6667	96	54.5622	16.8669	16.8732	16.6484	16.5057	16.2685	15.803	16.4587	16.542	16.6296	0.351047	16.3679	0.145674	0.353395	0.603747	16.4943	0.0306562	0.234146	0.252699	16.6698	0.074746	0.228606
A0A2H0ZQF7	A0A2H0ZQF7	Nuclear protein localization protein 4	B9J08_001909	14.2222	145	52.1575	17.6815	17.5964	17.9702	17.0095	17.8738	17.9576	18.0444	18.0462	17.9319	0.393878	17.8106	0.182853	0.389744	0.135738	17.6815	0.645699	0.852062	-0.25814	17.8784	0.0749327	0.228606
A0A2H0ZW25	A0A2H0ZW25	Nicotinate phosphoribosyltransferase	B9J08_001991	17.8889	210	54.0168	19.8594	19.5221	20.2146	19.3147	20.1664	20.1962	20.3399	20.3107	20.0859	0.353038	20.069	0.213294	0.421295	-0.0270712	19.8789	0.93049	0.974357	-0.38011	20.0554	0.0747385	0.228606
A0A2H1A3A4	A0A2H1A3A4	SEC14 cytosolic factor	B9J08_000444	19.3333	218	49.2266	21.1751	20.8056	21.3677	20.4345	21.3202	21.4487	21.5252	21.4464	21.3365	0.368213	21.2519	0.225727	0.434651	0.0482859	21.092	0.879103	0.951327	-0.319927	21.2761	0.0749022	0.228606
A0A2H0ZVF4	A0A2H0ZVF4	DRIM domain-containing protein	B9J08_002354	13.1111	118	54.8738	13.9147	14.7335	13.2958	15.5189	12.9411	12.8693	12.6434	13.0178	13.5336	-0.711474	13.4207	0.387591	0.570764	0.204923	13.8789	0.807491	0.919111	0.916396	13.5231	0.0744731	0.228606
A0A2H0ZCQ2	A0A2H0ZCQ2	Uncharacterized protein	B9J08_005103	7.11111	105	47.2247	19.4635	19.5546	19.3268	19.7362	19.0999	18.9484	18.9448	19.2739	19.3229	-0.0809827	19.221	0.738497	0.84458	0.186774	19.3549	0.432782	0.710295	0.267757	19.3144	0.0747353	0.228606
A0A2H0ZN59	A0A2H0ZN59	ATP-dependent rRNA helicase RRP3	B9J08_003688	5	45	50.3091	15.4443	16.0117	15.2324	15.7965	14.5097	13.6525	14.1697	15.5581	14.4466	0.0718836	14.6888	0.912707	0.953905	0.90991	15.1078	0.153386	0.454983	0.838026	15.1438	0.074817	0.228606
A0A2H1A624	A0A2H1A624	Uncharacterized protein	B9J08_000815	9	90	51.5035	16.0754	15.6931	16.169	16.2599	16.3086	16.3331	16.2702	16.3323	16.3324	0.0111136	16.3061	0.934455	0.964924	-0.321401	16.1398	0.120512	0.410904	-0.332514	16.1454	0.0745004	0.228606
A0A2H1A565	A0A2H1A565	Pre-rRNA-processing protein PNO1	B9J08_000537	5.44444	60	47.785	14.9251	15.0332	14.9814	14.5016	14.2206	14.1878	14.6732	13.5152	14.6404	-0.027051	14.2898	0.944425	0.970909	0.676591	14.6416	0.0138668	0.171275	0.703642	14.6281	0.0748478	0.228606
A0A2H0ZUN3	A0A2H0ZUN3	Eukaryotic translation initiation factor 3 subunit A	TIF32	25.2222	280	53.922	19.8332	20.2052	19.6692	20.1619	19.3531	19.269	19.4375	19.6193	19.6866	-0.0135136	19.5879	0.958669	0.977435	0.30787	19.7486	0.310276	0.622348	0.321383	19.7418	0.0746819	0.228606
A0A2H1A299	A0A2H1A299	Carn_acyltransf domain-containing protein	B9J08_000010	22.2222	247	50.3323	20.5729	20.4798	20.5387	20.0763	20.9448	21.0132	20.9308	20.6758	20.6329	0.0683745	20.7123	0.806213	0.889336	-0.147656	20.6043	0.592302	0.820943	-0.216031	20.6385	0.0751444	0.228928
A0A2H0ZYG4	A0A2H0ZYG4	DUF4484 domain-containing protein	B9J08_001778	9.44444	85	50.0213	16.6265	16.4621	16.5133	16.5654	16.9173	17.0387	16.7771	16.963	16.6561	-0.041704	16.8196	0.820855	0.90042	-0.306472	16.6872	0.122613	0.413987	-0.264768	16.6664	0.0751144	0.228928
A0A2H0ZR96	A0A2H0ZR96	DNA-directed RNA polymerase subunit	B9J08_002787	1.22222	11	46.8514	17.6378	17.2278	17.3967	15.2624	17.0393	15.9851	17.2131	17.1815	16.5697	0.892498	16.5418	0.0992583	0.296993	1.3252	16.7582	0.0232858	0.205854	0.432698	17.2044	0.0755584	0.230027
A0A2H0ZIQ5	A0A2H0ZIQ5	Uncharacterized protein	B9J08_004311	2	18	55.6472	14.8386	14.7035	14.8682	13.4859	14.4355	13.7721	14.6508	14.3624	13.8275	0.382394	14.089	0.330796	0.525167	0.905618	14.3506	0.0225146	0.203286	0.523224	14.5418	0.0757194	0.230351
A0A2H0ZUF8	A0A2H0ZUF8	Leucine carboxyl methyltransferase 1	B9J08_003846	6.66667	60	45.8722	15.9559	15.8197	16.2549	15.085	16.3748	16.5635	16.5505	16.4359	16.1414	0.368132	16.1919	0.39774	0.580678	0.00236034	16.009	0.9956	0.998578	-0.365771	16.193	0.0757713	0.230351
A0A2H0ZN54	A0A2H0ZN54	DBR1 domain-containing protein	B9J08_003680	3	27	47.3288	14.7933	15.2144	14.8509	15.048	14.4383	14.406	14.5239	14.6417	14.5244	-0.0674611	14.5971	0.79791	0.883773	0.322071	14.7918	0.267855	0.586298	0.389532	14.7581	0.0759338	0.230683
[truncated: 3,129 more rows]
